# Supplementary material for: Skin bacterial community dynamics of hands and forearms before and after military field exercise
Source: Microbiol Spectr. 2025 Apr 15;13(5):e02953-24. doi: 10.1128/spectrum.02953-24 (PMC12054084; doi:10.1128/spectrum.02953-24)
Supplement: Table S1 — Metadata for 141 soldiers samples. [file spectrum.02953-24-s0002.xlsx]

## Sheet: metadata
Table S1: Metadata for all samples (n=141). *Red samples are removed after trimming, not part of statistical analyses of paper.
sampleid	subjectid	sampling_date	extraction_batch	type	group	skinsite	sample_round	raw_reads	trimmed	avg_seq_length_R1	filtered	percentage_passed_filter	denoised	merged	percentage_merged	non-chimeric	percentage_non-chimeric
4	703	220318	p1	biological	sample	hands	1	154364	127988	269.545	74466	58.18	70150	60189	47.03	55058	43.02
15	897	220318	p1	biological	sample	hands	1	112039	94839	269.981	57995	61.15	55588	51632	54.44	46650	49.19
22	353	220421	p1	biological	sample	hands	3	115319	94058	268.322	53066	56.42	52274	49971	53.13	49615	52.75
38	537	220318	p1	biological	sample	hands	1	164345	139124	269.401	84906	61.03	81922	74894	53.83	71679	51.52
41	383	220318	p1	biological	sample	hands	1	105873	87049	268.489	50579	58.1	50001	48684	55.93	48468	55.68
42	103	220318	p1	biological	sample	hands	1	102982	87215	268.808	53013	60.78	52663	51861	59.46	51672	59.25
47	449	220318	p1	biological	sample	hands	1	108957	92053	268.058	53738	58.38	50543	44841	48.71	41654	45.25
48	993	220318	p1	biological	sample	hands	1	102555	86377	269.187	50959	59	46270	37260	43.14	29739	34.43
49	637	220318	p1	biological	sample	hands	1	149187	122595	269.898	73639	60.07	73118	72107	58.82	71750	58.53
50	193	220331	p1	biological	sample	hands	2	177065	144686	268.453	86678	59.91	82554	76145	52.63	74416	51.43
65	383	220421	p1	biological	sample	hands	3	173706	139956	267.751	76404	54.59	71697	63559	45.41	61123	43.67
66	707	220318	p1	biological	sample	hands	1	152364	126916	268.4	73726	58.09	71610	67376	53.09	63651	50.15
68	193	220421	p1	biological	sample	hands	3	150363	123954	267.686	69129	55.77	66858	61916	49.95	59776	48.22
70	389	220318	p1	biological	sample	hands	1	149021	121475	266.182	68196	56.14	65865	60435	49.75	54357	44.75
74	637	220331	p1	biological	sample	hands	2	130843	109007	268.421	64735	59.39	64458	63406	58.17	63225	58
93	257	220318	p2	biological	sample	hands	1	60779	50837	267.839	29954	58.92	29382	28203	55.48	28059	55.19
95	353	220318	p2	biological	sample	hands	1	73328	59650	266.121	32936	55.22	32278	30655	51.39	30414	50.99
107	193	220318	p2	biological	sample	hands	1	82515	69008	269.63	41930	60.76	41258	39872	57.78	39667	57.48
108	353	220331	p2	biological	sample	hands	2	81974	67473	268.866	39111	57.97	38041	35903	53.21	35764	53
109	111	220421	p2	biological	sample	hands	3	91372	73003	267.778	38379	52.57	36861	33778	46.27	33537	45.94
110	537	220331	p2	biological	sample	hands	2	77393	63033	267.992	34700	55.05	33497	30607	48.56	30350	48.15
114	383	220331	p2	biological	sample	hands	2	64243	52787	268.332	29752	56.36	26232	21852	41.4	20044	37.97
121	111	220318	p2	biological	sample	hands	1	61229	52235	269.917	31369	60.05	30119	27481	52.61	27204	52.08
127	347	220318	p2	biological	sample	hands	1	90660	75037	266.751	43141	57.49	41138	37493	49.97	35770	47.67
128	867	220318	p2	biological	sample	hands	1	78074	66728	269.14	41906	62.8	41446	39922	59.83	39647	59.42
133	103	220421	p2	biological	sample	hands	3	84316	69052	268.465	39307	56.92	34509	26387	38.21	25948	37.58
136	707	220421	p2	biological	sample	hands	3	74991	62764	268.764	36189	57.66	33339	28574	45.53	28159	44.86
141	961	220421	p2	biological	sample	hands	3	107114	86888	268.573	48049	55.3	40801	31293	36.02	30164	34.72
146	179	220318	p2	biological	sample	hands	1	88194	74506	268.37	44642	59.92	41804	36411	48.87	33647	45.16
148	961	220318	p2	biological	sample	hands	1	100032	84592	269.616	50648	59.87	48201	43594	51.53	41864	49.49
151	537	220421	p2	biological	sample	hands	3	99606	80884	266.044	44603	55.14	40289	33555	41.49	32860	40.63
155	897	220421	p2	biological	sample	hands	3	91449	75922	268.216	44872	59.1	43054	39758	52.37	29650	39.05
157	449	220421	p2	biological	sample	hands	3	61805	49053	261.315	23878	48.68	20690	15899	32.41	15611	31.82
175	257	220421	p3	biological	sample	hands	3	54568	46496	269.818	28175	60.6	26814	24969	53.7	21664	46.59
179	111	220331	p3	biological	sample	hands	2	69056	58224	268.574	33501	57.54	30411	25549	43.88	24843	42.67
185	703	220331	p3	biological	sample	hands	2	58248	48869	267.458	27555	56.39	25967	23150	47.37	22994	47.05
186	179	220421	p3	biological	sample	hands	3	65477	54982	270.195	32451	59.02	27344	21480	39.07	20688	37.63
196	961	220331	p3	biological	sample	hands	2	75622	63758	269.123	38683	60.67	37080	33961	53.27	33622	52.73
198	347	220331	p3	biological	sample	hands	2	58333	48754	268.26	27234	55.86	22155	17339	35.56	13618	27.93
199	515	220331	p3	biological	sample	hands	2	80210	68624	269.27	42011	61.22	35764	27825	40.55	26386	38.45
203	449	220331	p3	biological	sample	hands	2	48944	39974	268.586	21014	52.57	18528	15221	38.08	14880	37.22
204	897	220331	p3	biological	sample	hands	2	51194	42232	266.119	23831	56.43	21041	18047	42.73	15168	35.92
207	703	220421	p3	biological	sample	hands	3	51986	44375	268.262	26652	60.06	26195	24851	56	24798	55.88
210	515	220421	p3	biological	sample	hands	3	53425	44239	267.847	25290	57.17	24995	24365	55.08	24260	54.84
213	257	220331	p3	biological	sample	hands	2	62190	52168	267.709	31339	60.07	31078	30248	57.98	30157	57.81
214	179	220331	p3	biological	sample	hands	2	73064	60215	268.959	33614	55.82	29759	25351	42.1	22247	36.95
216	707	220331	p3	biological	sample	hands	2	68255	56135	267.562	32178	57.32	27908	22555	40.18	21736	38.72
218	347	220421	p3	biological	sample	hands	3	79086	65414	267.812	37233	56.92	34587	31266	47.8	27478	42.01
219	993	220331	p3	biological	sample	hands	2	52645	43641	268.318	24307	55.7	20735	17003	38.96	14995	34.36
244	103	220331	p3	biological	sample	hands	2	76992	63020	264.977	34883	55.35	28105	20787	32.98	20059	31.83
246	515	220318	p3	biological	sample	hands	1	57879	48397	267.548	27273	56.35	26469	24689	51.01	24517	50.66
7	637	220331	p1	biological	sample	forearm	2	8611	6957	270.45	4302	61.84	4294	4285	61.59	4285	61.59
11	257	220318	p1	biological	sample	forearm	1	11839	9540	265.415	5575	58.44	5563	5535	58.02	5533	58
19	703	220318	p1	biological	sample	forearm	1	3992	3011	271.927	NA	NA	NA	NA	NA	NA	NA
20	353	220421	p1	biological	sample	forearm	3	26005	9899	269.894	5550	56.07	5536	5455	55.11	5455	55.11
24	389	220318	p1	biological	sample	forearm	1	37903	30129	269.919	16997	56.41	16982	16896	56.08	16784	55.71
27	897	220318	p1	biological	sample	forearm	1	11968	8241	266.302	3869	46.95	3843	3800	46.11	3800	46.11
31	193	220421	p1	biological	sample	forearm	3	22068	750	217.479	NA	NA	NA	NA	NA	NA	NA
35	103	220318	p1	biological	sample	forearm	1	13621	11177	270.2	6601	59.06	6589	6554	58.64	6453	57.73
36	537	220331	p1	biological	sample	forearm	2	67199	54116	269.328	30683	56.7	30652	30546	56.45	30400	56.18
43	383	220318	p1	biological	sample	forearm	1	11865	8995	268.98	5185	57.64	5163	5144	57.19	5144	57.19
53	179	220318	p1	biological	sample	forearm	1	117401	89527	268.233	51468	57.49	51365	50659	56.59	50609	56.53
55	449	220318	p1	biological	sample	forearm	1	76115	22218	269.051	13292	59.83	13271	13182	59.33	13135	59.12
58	707	220318	p1	biological	sample	forearm	1	13266	10628	269.201	6392	60.14	6374	6357	59.81	6188	58.22
59	193	220331	p1	biological	sample	forearm	2	110989	92382	269.27	55076	59.62	54845	54396	58.88	54126	58.59
62	537	220318	p1	biological	sample	forearm	1	28275	6334	267.151	3444	54.37	3428	3423	54.04	3423	54.04
64	637	220318	p1	biological	sample	forearm	1	4325	2863	271.337	NA	NA	NA	NA	NA	NA	NA
69	111	220421	p1	biological	sample	forearm	3	32335	13962	268.764	8062	57.74	8042	8012	57.38	7977	57.13
86	383	220421	p2	biological	sample	forearm	3	47215	39142	268.99	22640	57.84	22586	22447	57.35	22370	57.15
94	449	220421	p2	biological	sample	forearm	3	48966	40639	268.703	23076	56.78	22996	22901	56.35	22824	56.16
111	897	220421	p2	biological	sample	forearm	3	2837	1060	268.193	NA	NA	NA	NA	NA	NA	NA
113	353	220318	p2	biological	sample	forearm	1	8484	6062	270.316	3762	62.06	3731	3677	60.66	3675	60.62
115	383	220331	p2	biological	sample	forearm	2	45823	36864	267.805	20526	55.68	20418	20258	54.95	20257	54.95
116	347	220318	p2	biological	sample	forearm	1	28615	23779	269.405	13934	58.6	13902	13839	58.2	13835	58.18
117	515	220318	p2	biological	sample	forearm	1	12096	9786	269.081	5276	53.91	5247	5181	52.94	5181	52.94
122	537	220421	p2	biological	sample	forearm	3	64687	53618	268.236	30636	57.14	30588	30429	56.75	30396	56.69
123	867	220318	p2	biological	sample	forearm	1	32204	26929	269.498	16428	61	16386	16259	60.38	16258	60.37
134	103	220421	p2	biological	sample	forearm	3	57584	48207	268.857	28774	59.69	28660	28338	58.78	28219	58.54
138	961	220421	p2	biological	sample	forearm	3	93755	78277	269.5	47743	60.99	47572	47057	60.12	46584	59.51
143	111	220318	p2	biological	sample	forearm	1	8340	6570	268.17	3740	56.93	3735	3731	56.79	3731	56.79
145	961	220318	p2	biological	sample	forearm	1	42664	35117	270.458	21010	59.83	20987	20785	59.19	20782	59.18
147	993	220318	p2	biological	sample	forearm	1	82855	70874	269.563	43957	62.02	43608	42936	60.58	42278	59.65
150	193	220318	p2	biological	sample	forearm	1	27409	22716	269.654	12959	57.05	12891	12831	56.48	12769	56.21
152	707	220421	p2	biological	sample	forearm	3	25845	21615	269.2	12835	59.38	12825	12805	59.24	12797	59.2
156	353	220331	p2	biological	sample	forearm	2	74076	60476	268.811	34371	56.83	34291	33982	56.19	33762	55.83
166	179	220331	p3	biological	sample	forearm	2	52582	43293	268.885	23943	55.3	23868	23710	54.77	23663	54.66
170	179	220421	p3	biological	sample	forearm	3	57011	47203	268.418	27857	59.02	27831	27754	58.8	27747	58.78
174	707	220331	p3	biological	sample	forearm	2	14010	11430	268.743	6299	55.11	6270	6228	54.49	6225	54.46
180	111	220331	p3	biological	sample	forearm	2	26097	21881	270.187	13273	60.66	13252	13181	60.24	13180	60.23
182	257	220421	p3	biological	sample	forearm	3	1120	782	203.148	NA	NA	NA	NA	NA	NA	NA
183	703	220421	p3	biological	sample	forearm	3	1165	630	270.032	NA	NA	NA	NA	NA	NA	NA
189	449	220331	p3	biological	sample	forearm	2	43212	35928	264.771	19882	55.34	19664	19134	53.26	19129	53.24
205	961	220331	p3	biological	sample	forearm	2	49301	41092	267.95	23344	56.81	22974	22144	53.89	22105	53.79
211	515	220331	p3	biological	sample	forearm	2	15271	12531	267.989	7294	58.21	7289	7182	57.31	7182	57.31
212	257	220331	p3	biological	sample	forearm	2	69515	57166	267.784	33932	59.36	33642	33130	57.95	32929	57.6
215	347	220421	p3	biological	sample	forearm	3	43249	35987	269.353	21468	59.65	21443	21344	59.31	21265	59.09
220	897	220331	p3	biological	sample	forearm	2	58865	48998	268.591	28879	58.94	28808	28547	58.26	28213	57.58
228	515	220421	p3	biological	sample	forearm	3	10350	8627	266.91	5154	59.74	5149	5147	59.66	5050	58.54
232	347	220331	p3	biological	sample	forearm	2	62538	51435	267.837	28871	56.13	28420	27274	53.03	27218	52.92
241	993	220331	p3	biological	sample	forearm	2	27507	23120	268.267	13209	57.13	13181	13117	56.73	13114	56.72
243	103	220331	p3	biological	sample	forearm	2	66065	54508	266.784	31871	58.47	31714	31424	57.65	31374	57.56
245	703	220331	p3	biological	sample	forearm	2	69102	57879	268.58	34427	59.48	34311	33924	58.61	33869	58.52
1	NA	220608	p1	extraction	negative	NA	1	25632	19266	269.024	12001	62.29	11986	11965	62.1	11965	62.1
2	NA	220608	p1	extraction	negative	NA	1	6884	3689	258.636	NA	NA	NA	NA	NA	NA	NA
9	NA	220608	p1	extraction	negative	NA	1	11314	7048	272.193	4389	62.27	4383	4380	62.15	4380	62.15
10	NA	220608	p1	extraction	negative	NA	1	4260	2475	271.048	NA	NA	NA	NA	NA	NA	NA
17	NA	220608	p1	extraction	negative	NA	1	3518	2609	273.02	NA	NA	NA	NA	NA	NA	NA
18	NA	220608	p1	extraction	negative	NA	1	2702	1930	272.711	NA	NA	NA	NA	NA	NA	NA
44	NA	220331	p1	sampling	negative	NA	2	4531	1681	271.056	NA	NA	NA	NA	NA	NA	NA
51	NA	220421	p1	sampling	negative	NA	3	14074	3456	271.218	NA	NA	NA	NA	NA	NA	NA
78	NA	220608	p1	mock	positive	NA	NA	140165	118400	266.677	71109	60.06	70707	66798	56.42	32868	27.76
79	NA	220608	p1	extraction	negative	NA	1	24457	10621	267.272	6546	61.63	6529	6527	61.45	6523	61.42
80	NA	NA	p1	mock	positive	NA	NA	133230	119921	272.622	79290	66.12	79164	78644	65.58	71976	60.02
81	NA	NA	p1	sequencing	negative	NA	NA	17853	9787	270.467	5663	57.86	5651	5643	57.66	5643	57.66
82	NA	220608	p2	extraction	negative	NA	1	13458	11316	270.171	6747	59.62	6723	6681	59.04	6681	59.04
83	NA	220608	p2	extraction	negative	NA	1	3824	3203	271.17	NA	NA	NA	NA	NA	NA	NA
90	NA	220608	p2	extraction	negative	NA	1	7350	5872	272.149	3815	64.97	3810	3809	64.87	3809	64.87
91	NA	220608	p2	extraction	negative	NA	1	5186	4262	270.357	NA	NA	NA	NA	NA	NA	NA
98	NA	220608	p2	extraction	negative	NA	1	4921	4008	273.646	NA	NA	NA	NA	NA	NA	NA
99	NA	220608	p2	extraction	negative	NA	1	5267	4444	271.754	NA	NA	NA	NA	NA	NA	NA
100	NA	220318	p2	sampling	negative	NA	1	3830	3149	272.525	NA	NA	NA	NA	NA	NA	NA
105	NA	220331	p2	sampling	negative	NA	2	4291	3631	270.205	NA	NA	NA	NA	NA	NA	NA
129	NA	220331	p2	sampling	negative	NA	2	4799	3978	272.296	NA	NA	NA	NA	NA	NA	NA
142	NA	220318	p2	sampling	negative	NA	1	3416	2570	271.403	NA	NA	NA	NA	NA	NA	NA
153	NA	220421	p2	sampling	negative	NA	3	3711	1936	271.473	NA	NA	NA	NA	NA	NA	NA
159	NA	220608	p2	mock	positive	NA	NA	78712	66572	266.795	40571	60.94	40325	37299	56.03	18310	27.5
160	NA	220608	p2	extraction	negative	NA	1	2104	1618	273.046	NA	NA	NA	NA	NA	NA	NA
161	NA	NA	p2	mock	positive	NA	NA	84139	75860	272.462	50960	67.18	50918	50576	66.67	47297	62.35
162	NA	NA	p2	sequencing	negative	NA	NA	2599	1945	273.235	NA	NA	NA	NA	NA	NA	NA
163	NA	220608	p3	extraction	negative	NA	1	5663	4173	270.507	NA	NA	NA	NA	NA	NA	NA
164	NA	220608	p3	extraction	negative	NA	1	4990	3875	268.119	NA	NA	NA	NA	NA	NA	NA
171	NA	220608	p3	extraction	negative	NA	1	2996	2457	270.217	NA	NA	NA	NA	NA	NA	NA
172	NA	220608	p3	extraction	negative	NA	1	2139	1725	269.728	NA	NA	NA	NA	NA	NA	NA
187	NA	220608	p3	extraction	negative	NA	1	1179	962	268.642	NA	NA	NA	NA	NA	NA	NA
188	NA	220608	p3	extraction	negative	NA	1	1522	1060	269.373	NA	NA	NA	NA	NA	NA	NA
195	NA	220421	p3	sampling	negative	NA	3	17449	14888	270.29	9490	63.74	9479	9424	63.3	9387	63.05
224	NA	220318	p3	sampling	negative	NA	1	2071	1444	267.512	NA	NA	NA	NA	NA	NA	NA
248	NA	220608	p3	mock	positive	NA	NA	72756	62318	267.202	37862	60.76	37474	34420	55.23	15600	25.03
249	NA	220608	p3	extraction	negative	NA	1	8855	7189	264.829	4019	55.9	4010	4006	55.72	4005	55.71
250	NA	NA	p3	mock	positive	NA	NA	52286	46634	270.5	30084	64.51	30021	29691	63.67	27874	59.77
251	NA	NA	p3	sequencing	negative	NA	NA	8746	7284	268.731	4448	61.07	4442	4441	60.97	4441	60.97
