# Supplementary material for: Skin bacterial community dynamics of hands and forearms before and after military field exercise
Source: Microbiol Spectr. 2025 Apr 15;13(5):e02953-24. doi: 10.1128/spectrum.02953-24 (PMC12054084; doi:10.1128/spectrum.02953-24)
Supplement: Table S2 — ASVs detected in negative controls with contaminant classification. [file spectrum.02953-24-s0003.csv]

ASV	prev_bio	n_bio	n_neg	n_sampling	n_extraction	n_sequencing	contaminant	reads_bio	reads_neg	Kingdom	Phylum	Class	Order	Family	Genus	Species
02af743734992840c4f63515daf859ba	12.3222748815166	8	1	0	1	0	TRUE	142	45	d__Bacteria	p__Proteobacteria	c__Gammaproteobacteria	o__Burkholderiales	f__Neisseriaceae	g__uncultured	s__uncultured_bacterium
039aa10851da48633b422764ba7a8659	35.0710900473934	34	1	0	1	0	TRUE	2179	178	d__Bacteria	p__Proteobacteria	c__Gammaproteobacteria	o__Pseudomonadales	f__Moraxellaceae	g__Acinetobacter	Unclassified_g__Acinetobacter
03ead089d3315885d0f4ba09cbdcfa99	1.4218009478673	1	1	0	0	1	FALSE	11	82	d__Bacteria	p__Deinococcota	c__Deinococci	o__Deinococcales	f__Deinococcaceae	g__Deinococcus	s__Deinococcus_sp.
07ca70a8bde0f98262444b82d7ae5311	8.05687203791469	5	1	0	1	0	TRUE	81	84	d__Bacteria	p__Firmicutes	c__Bacilli	o__Lactobacillales	f__Aerococcaceae	g__Ignavigranum	s__uncultured_bacterium
08995258dcab3634cbbe385927d19c0b	26.5402843601896	27	1	1	0	0	TRUE	1764	84	d__Bacteria	p__Proteobacteria	c__Alphaproteobacteria	o__Caulobacterales	f__Caulobacteraceae	g__Brevundimonas	Unclassified_g__Brevundimonas
09403870435de24e0d1079059a287957	76.7772511848341	80	2	0	2	0	FALSE	21046	844	d__Bacteria	p__Actinobacteriota	c__Actinobacteria	o__Micrococcales	f__Micrococcaceae	g__Micrococcus	Unclassified_g__Micrococcus
0a1f5ed70dcb37a86924dbd5fde981af	83.8862559241706	83	4	1	2	1	FALSE	13532	2354	d__Bacteria	p__Proteobacteria	c__Gammaproteobacteria	o__Pseudomonadales	f__Moraxellaceae	g__Enhydrobacter	Unclassified_g__Enhydrobacter
0aa6767415c3c1d08d147c80b16ec596	55.4502369668246	59	1	1	0	0	FALSE	11695	37	d__Bacteria	p__Proteobacteria	c__Gammaproteobacteria	o__Pseudomonadales	f__Moraxellaceae	g__Acinetobacter	s__Acinetobacter_lwoffii
0dadf75b94b21bcae3a418a7406ec9c4	0.947867298578199	0	1	0	0	1	TRUE	0	58	d__Bacteria	p__Proteobacteria	c__Gammaproteobacteria	o__Burkholderiales	f__Oxalobacteraceae	g__Undibacterium	Unclassified_g__Undibacterium
101637aba474a6614786486ad42acb11	87.6777251184834	89	3	0	3	0	TRUE	64621	400	d__Bacteria	p__Firmicutes	c__Bacilli	o__Lactobacillales	f__Streptococcaceae	g__Streptococcus	Unclassified_g__Streptococcus
15785be96a70cdf431b8390feb55d30c	2.8436018957346	2	1	1	0	0	TRUE	460	35	d__Bacteria	p__Firmicutes	c__Bacilli	o__Staphylococcales	f__Staphylococcaceae	g__Staphylococcus	s__Staphylococcus_auricularis
18731d80f49ed91b1eb1c865c2ce41ca	10.4265402843602	11	2	1	1	0	TRUE	720	206	d__Bacteria	p__Actinobacteriota	c__Actinobacteria	o__Corynebacteriales	f__Corynebacteriaceae	g__Corynebacterium	s__Corynebacterium_kroppenstedtii
19c88c43cefc0efae399898111815666	66.3507109004739	73	1	0	1	0	FALSE	12946	170	d__Bacteria	p__Actinobacteriota	c__Actinobacteria	o__Micrococcales	f__Micrococcaceae	g__Kocuria	s__Kocuria_marina
1d4af3f1ef47b66dae2adb1b122468be	18.0094786729858	24	1	1	0	0	TRUE	756	70	d__Bacteria	p__Actinobacteriota	c__Actinobacteria	o__Corynebacteriales	f__Corynebacteriaceae	g__Corynebacterium	Unclassified_g__Corynebacterium
1e0a09e86c18de3a059aa7dcc186b18d	2.8436018957346	2	1	1	0	0	TRUE	48	118	d__Bacteria	p__Firmicutes	c__Bacilli	o__Exiguobacterales	f__Exiguobacteraceae	g__Exiguobacterium	Unclassified_g__Exiguobacterium
2007ad9d8937ccf99affe2e19076b4f2	0.947867298578199	0	1	1	0	0	TRUE	0	100	d__Bacteria	p__Proteobacteria	c__Alphaproteobacteria	o__Rhodobacterales	f__Rhodobacteraceae	g__Paracoccus	Unclassified_g__Paracoccus
29b9b0c2d3a36ff404bfba4cb63aca1e	34.1232227488152	36	1	1	0	0	TRUE	2511	65	d__Bacteria	p__Actinobacteriota	c__Actinobacteria	o__Micrococcales	f__Intrasporangiaceae	Unclassified_f__Intrasporangiaceae	Unclassified_f__Intrasporangiaceae
2b868acb906ca5a23d3950b48894cd70	80.0947867298578	83	1	0	1	0	FALSE	20355	66	d__Bacteria	p__Actinobacteriota	c__Actinobacteria	o__Micrococcales	f__Micrococcaceae	g__Micrococcus	Unclassified_g__Micrococcus
2cd30e9eda91687ba73dcae76f4f1880	35.0710900473934	30	1	1	0	0	TRUE	1951	279	d__Bacteria	p__Proteobacteria	c__Alphaproteobacteria	o__Caulobacterales	f__Caulobacteraceae	g__Brevundimonas	Unclassified_g__Brevundimonas
2e119ce67894fe00027176e52f17a225	0.947867298578199	1	1	1	0	0	TRUE	228	64	d__Bacteria	p__Proteobacteria	c__Gammaproteobacteria	o__Aeromonadales	f__Aeromonadaceae	g__Aeromonas	Unclassified_g__Aeromonas
3638f2062c305c79df283ef573a10b97	73.4597156398104	63	9	1	6	2	TRUE	8344	3820	d__Bacteria	p__Proteobacteria	c__Gammaproteobacteria	o__Burkholderiales	f__Burkholderiaceae	g__Ralstonia	Unclassified_g__Ralstonia
3835e304a2d4a518f6e249be5e14f50a	66.3507109004739	68	1	1	0	0	FALSE	19641	59	d__Bacteria	p__Actinobacteriota	c__Actinobacteria	o__Corynebacteriales	f__Corynebacteriaceae	g__Corynebacterium	s__Corynebacterium_appendicis
3f2a7e8a2c63a396ec19b18bea45e883	2.3696682464455	1	1	0	0	1	FALSE	63	4	d__Bacteria	p__Bacteroidota	c__Bacteroidia	o__Flavobacteriales	f__Weeksellaceae	g__Cloacibacterium	Unclassified_g__Cloacibacterium
3f3281da9a3efec969ebd1af7c528545	12.7962085308057	11	1	1	0	0	TRUE	724	39	d__Bacteria	p__Actinobacteriota	c__Actinobacteria	o__Micrococcales	f__Micrococcaceae	Unclassified_f__Micrococcaceae	Unclassified_f__Micrococcaceae
46c354d7f7c2425d72d6669252eae0de	2.8436018957346	2	1	0	1	0	TRUE	130	43	d__Bacteria	p__Proteobacteria	c__Gammaproteobacteria	o__Burkholderiales	f__Oxalobacteraceae	g__Undibacterium	Unclassified_g__Undibacterium
4715d00a2315b24a3fcc1b66ae839a94	59.2417061611374	61	1	0	1	0	FALSE	3848	88	d__Bacteria	p__Proteobacteria	c__Alphaproteobacteria	o__Rhizobiales	f__Beijerinckiaceae	g__Methylobacterium-Methylorubrum	Unclassified_g__Methylobacterium-Methylorubrum
5448b15f089e74d7d646cd88e87abb73	41.2322274881517	35	1	0	1	0	FALSE	1122	34	d__Bacteria	p__Actinobacteriota	c__Actinobacteria	o__Propionibacteriales	f__Nocardioidaceae	g__Nocardioides	Unclassified_g__Nocardioides
596ea2128909409cbae119014deac5f2	25.1184834123223	16	1	0	1	0	TRUE	2670	636	d__Bacteria	p__Actinobacteriota	c__Actinobacteria	o__Micrococcales	f__Micrococcaceae	g__Micrococcus	Unclassified_g__Micrococcus
59ad0790ff52dfc9302605f922d0b0ce	1.4218009478673	0	1	1	0	0	FALSE	0	18	d__Bacteria	p__Bacteroidota	c__Bacteroidia	o__Sphingobacteriales	f__Sphingobacteriaceae	g__Pedobacter	s__uncultured_Olivibacter
62611dedc42201591d0c89973f903dde	90.0473933649289	91	1	0	1	0	FALSE	116066	8	d__Bacteria	p__Firmicutes	c__Bacilli	o__Staphylococcales	f__Staphylococcaceae	g__Staphylococcus	Unclassified_g__Staphylococcus
67061bf2887ea44ff051895481bc7d5c	74.4075829383886	81	1	0	1	0	FALSE	41329	76	d__Bacteria	p__Actinobacteriota	c__Actinobacteria	o__Corynebacteriales	f__Corynebacteriaceae	g__Lawsonella	s__uncultured_bacterium
6ac4d404b574de4ab06712bb38b6e859	1.4218009478673	2	1	1	0	0	FALSE	42	102	d__Bacteria	p__Bacteroidota	c__Bacteroidia	o__Flavobacteriales	f__Weeksellaceae	g__Chryseobacterium	Unclassified_g__Chryseobacterium
704c333646be5dcae1ab9aaef85acfb3	8.05687203791469	6	1	0	1	0	TRUE	55	23	d__Bacteria	p__Firmicutes	c__Bacilli	o__Staphylococcales	f__Staphylococcaceae	g__Staphylococcus	Unclassified_g__Staphylococcus
732a2f250d3cf574688817f9203b5c8f	1.4218009478673	2	1	1	0	0	TRUE	42	153	d__Bacteria	p__Proteobacteria	c__Gammaproteobacteria	o__Pseudomonadales	f__Moraxellaceae	g__Acinetobacter	Unclassified_g__Acinetobacter
77b84e6053a061e311d7543a879a4442	0.947867298578199	1	1	0	1	0	FALSE	7	93	d__Bacteria	p__Firmicutes	c__Clostridia	o__Clostridiales	f__Clostridiaceae	g__Clostridium_sensu_stricto_10	s__uncultured_bacterium
7b6cf08b6602525d23e012b949495429	42.654028436019	46	3	1	1	1	TRUE	16054	343	d__Bacteria	p__Actinobacteriota	c__Actinobacteria	o__Corynebacteriales	f__Corynebacteriaceae	g__Lawsonella	s__uncultured_bacterium
7d1056cdb2c52aaeebcc69fae394fce9	8.53080568720379	5	1	1	0	0	TRUE	345	80	d__Bacteria	p__Proteobacteria	c__Gammaproteobacteria	o__Pseudomonadales	f__Pseudomonadaceae	g__Pseudomonas	Unclassified_g__Pseudomonas
7e537c12b9af4d0e06d9c229f25d2176	2.3696682464455	3	1	0	1	0	FALSE	49	53	d__Bacteria	p__Proteobacteria	c__Gammaproteobacteria	o__Burkholderiales	f__Comamonadaceae	g__Delftia	Unclassified_g__Delftia
8146deefacadef2055916d06c19a3abd	45.4976303317536	55	1	1	0	0	FALSE	6791	109	d__Bacteria	p__Firmicutes	c__Bacilli	o__Staphylococcales	f__Staphylococcaceae	g__Jeotgalicoccus	Unclassified_g__Jeotgalicoccus
819286959c7d21780818a60b9f3e3481	0.947867298578199	1	1	1	0	0	FALSE	7	63	d__Bacteria	p__Proteobacteria	c__Gammaproteobacteria	o__Burkholderiales	f__Methylophilaceae	g__Methylophilus	s__uncultured_bacterium
876ed260be5f69590ce1242534b48054	53.5545023696682	51	2	0	1	1	FALSE	3883	132	d__Bacteria	p__Firmicutes	c__Bacilli	o__Staphylococcales	f__Staphylococcaceae	g__Staphylococcus	Unclassified_g__Staphylococcus
87f04087516f896e344d4f7ab151eff0	2.8436018957346	1	1	0	1	0	TRUE	27	63	d__Bacteria	p__Proteobacteria	c__Gammaproteobacteria	o__Pseudomonadales	f__Moraxellaceae	g__Acinetobacter	Unclassified_g__Acinetobacter
8d1571af89b262c319da428cbde485ca	10.4265402843602	10	2	1	1	0	TRUE	1983	631	d__Bacteria	p__Firmicutes	c__Bacilli	o__Staphylococcales	f__Staphylococcaceae	g__Staphylococcus	s__Staphylococcus_auricularis
95189de447348fedf8a23ea7764dd152	1.8957345971564	1	1	1	0	0	FALSE	11	86	d__Bacteria	p__Proteobacteria	c__Gammaproteobacteria	o__Xanthomonadales	f__Xanthomonadaceae	g__Luteimonas	Unclassified_g__Luteimonas
9598d2588ce7fdb88b62b7ee13936b19	18.957345971564	14	1	1	0	0	TRUE	350	8	d__Bacteria	p__Firmicutes	c__Bacilli	o__Lactobacillales	f__Lactobacillaceae	g__Lactobacillus	s__Lactobacillus_sakei
95bf27c55f293fdc3bfbd7b4a53a0994	0.947867298578199	0	1	0	1	0	FALSE	0	117	d__Bacteria	p__Actinobacteriota	c__Actinobacteria	o__Micrococcales	f__Brevibacteriaceae	g__Brevibacterium	Unclassified_g__Brevibacterium
97e1a1abe9e5c26c9d5ca8d24416fa1f	95.7345971563981	90	9	1	6	2	TRUE	45859	22306	d__Bacteria	p__Proteobacteria	c__Gammaproteobacteria	o__Burkholderiales	f__Oxalobacteraceae	g__Undibacterium	Unclassified_g__Undibacterium
9c7762885db6f2132f9dd191b408b7c6	41.2322274881517	43	1	1	0	0	FALSE	1935	13	d__Bacteria	p__Actinobacteriota	c__Actinobacteria	o__Frankiales	f__Geodermatophilaceae	g__Blastococcus	Unclassified_g__Blastococcus
9db8621ba9829c325cacf41166538767	2.3696682464455	2	1	1	0	0	TRUE	19	29	d__Bacteria	p__Bacteroidota	c__Bacteroidia	o__Sphingobacteriales	f__Sphingobacteriaceae	g__Sphingobacterium	s__Sphingobacterium_faecium
a0a279845a66834f92554b9f6481dea7	8.53080568720379	5	4	0	3	1	TRUE	173	426	d__Bacteria	p__Proteobacteria	c__Alphaproteobacteria	o__Rhodobacterales	f__Rhodobacteraceae	g__Paracoccus	Unclassified_g__Paracoccus
a2e2362223ab4ddfa47f67fcbf30111c	1.8957345971564	2	1	0	1	0	TRUE	102	347	d__Bacteria	p__Proteobacteria	c__Gammaproteobacteria	o__Burkholderiales	f__Oxalobacteraceae	g__Undibacterium	Unclassified_g__Undibacterium
a4cd6152db4ba6371bd3d35fcda62a19	36.0189573459716	27	2	0	1	1	TRUE	5158	380	d__Bacteria	p__Firmicutes	c__Bacilli	o__Lactobacillales	f__Streptococcaceae	g__Streptococcus	Unclassified_g__Streptococcus
acbb69f2765ac3cdfee0c072acb0acfc	16.5876777251185	21	1	0	1	0	TRUE	920	19	d__Bacteria	p__Proteobacteria	c__Gammaproteobacteria	o__Burkholderiales	f__Comamonadaceae	Unclassified_f__Comamonadaceae	Unclassified_f__Comamonadaceae
addb32c8992da25e02cfe1a18a659b3a	9.95260663507109	12	1	1	0	0	TRUE	498	121	d__Bacteria	p__Proteobacteria	c__Gammaproteobacteria	o__Pseudomonadales	f__Pseudomonadaceae	Unclassified_f__Pseudomonadaceae	Unclassified_f__Pseudomonadaceae
b02a8d33d018119dedb2db15db887bfd	98.5781990521327	96	8	1	5	2	FALSE	230278	2325	d__Bacteria	p__Actinobacteriota	c__Actinobacteria	o__Propionibacteriales	f__Propionibacteriaceae	g__Cutibacterium	Unclassified_g__Cutibacterium
b0fc98e5c8f11484c2b2f6114d8a78de	44.0758293838863	50	5	0	3	2	TRUE	4679	865	d__Bacteria	p__Actinobacteriota	c__Actinobacteria	o__Micrococcales	f__Dermacoccaceae	g__Dermacoccus	Unclassified_g__Dermacoccus
b891e57adfb270bf286f241f30cd9ea8	1.8957345971564	0	1	1	0	0	FALSE	0	90	d__Bacteria	p__Proteobacteria	c__Alphaproteobacteria	o__Sphingomonadales	f__Sphingomonadaceae	g__Sphingobium	Unclassified_g__Sphingobium
b91332e18dfc35c8006c31269a718a9a	27.4881516587678	35	1	0	1	0	TRUE	3943	571	d__Bacteria	p__Actinobacteriota	c__Actinobacteria	o__Micrococcales	f__Dermabacteraceae	g__Brachybacterium	Unclassified_g__Brachybacterium
bd6383169ddd32592a82ccdb7511c186	1.4218009478673	0	1	1	0	0	FALSE	0	91	d__Bacteria	p__Proteobacteria	c__Gammaproteobacteria	o__Enterobacterales	f__Enterobacteriaceae	Unclassified_f__Enterobacteriaceae	Unclassified_f__Enterobacteriaceae
bfb5b51834ddd2ee38153073eb36d6ca	6.63507109004739	6	1	0	1	0	TRUE	155	38	d__Bacteria	p__Proteobacteria	c__Gammaproteobacteria	o__Burkholderiales	f__Oxalobacteraceae	g__Massilia	Unclassified_g__Massilia
c3d4cde1fefab50869535171600db4ac	18.4834123222749	13	1	1	0	0	TRUE	902	138	d__Bacteria	p__Actinobacteriota	c__Actinobacteria	o__Corynebacteriales	f__Corynebacteriaceae	g__Corynebacterium	Unclassified_g__Corynebacterium
c3f3429ae80f78be6a040831e2a85e85	0.947867298578199	1	1	0	1	0	TRUE	125	165	d__Bacteria	p__Proteobacteria	c__Gammaproteobacteria	o__Burkholderiales	f__Oxalobacteraceae	g__Undibacterium	Unclassified_g__Undibacterium
c49cc7c2c45bd7a87913453e515ea14f	3.7914691943128	4	1	1	0	0	TRUE	211	84	d__Bacteria	p__Proteobacteria	c__Gammaproteobacteria	o__Pseudomonadales	f__Moraxellaceae	g__Acinetobacter	s__Acinetobacter_baumannii
c52b8b3f55d39f44d9ad7c39d15e9db3	17.5355450236967	21	1	1	0	0	TRUE	7732	220	d__Bacteria	p__Proteobacteria	c__Gammaproteobacteria	o__Burkholderiales	f__Neisseriaceae	g__uncultured	s__uncultured_bacterium
c9a275a1c0a340f378367a2bcfb04a84	1.4218009478673	1	1	0	1	0	TRUE	90	63	d__Bacteria	p__Proteobacteria	c__Gammaproteobacteria	o__Burkholderiales	f__Oxalobacteraceae	g__Undibacterium	Unclassified_g__Undibacterium
cd9123f17f09ac6206c52f1010ac72ce	0.947867298578199	0	1	0	1	0	FALSE	0	99	d__Bacteria	p__Proteobacteria	c__Gammaproteobacteria	o__Burkholderiales	f__Oxalobacteraceae	g__Undibacterium	Unclassified_g__Undibacterium
d4742abfc4feaf8488b21567427b3d11	4.2654028436019	6	1	1	0	0	TRUE	117	99	d__Bacteria	p__Bacteroidota	c__Bacteroidia	o__Flavobacteriales	f__Weeksellaceae	g__Bergeyella	s__Bergeyella_sp.
d7eb6ac2b16ff5bc9540b66ee4fcf1ce	12.3222748815166	19	1	1	0	0	TRUE	667	20	d__Bacteria	p__Proteobacteria	c__Alphaproteobacteria	o__Caulobacterales	f__Caulobacteraceae	g__Brevundimonas	Unclassified_g__Brevundimonas
daad36a97029257a0e7d45a0e4c91723	1.8957345971564	1	1	0	1	0	TRUE	17	11	d__Bacteria	p__Actinobacteriota	c__Actinobacteria	o__Micrococcales	f__Microbacteriaceae	g__Microbacterium	Unclassified_g__Microbacterium
dcba46b787795490df1667d483068d6c	2.8436018957346	2	1	0	1	0	TRUE	134	173	d__Bacteria	p__Proteobacteria	c__Gammaproteobacteria	o__Burkholderiales	f__Comamonadaceae	g__Tepidimonas	Unclassified_g__Tepidimonas
e0fcddfbd9012f2ef3fe5165e818f651	73.4597156398104	65	9	1	6	2	TRUE	9164	4368	d__Bacteria	p__Proteobacteria	c__Gammaproteobacteria	o__Burkholderiales	f__Comamonadaceae	g__Curvibacter	Unclassified_g__Curvibacter
e1d098412c88700cbd3c119e7c62f2ca	69.1943127962085	75	1	1	0	0	FALSE	16949	202	d__Bacteria	p__Firmicutes	c__Bacilli	o__Lactobacillales	f__Aerococcaceae	g__Aerococcus	Unclassified_g__Aerococcus
e3dd237ca53e7135e27a41046b2aea51	1.4218009478673	0	1	0	0	1	TRUE	0	26	d__Bacteria	p__Proteobacteria	c__Alphaproteobacteria	o__Sphingomonadales	f__Sphingomonadaceae	g__Sphingomonas	Unclassified_g__Sphingomonas
e7e94efa8a7859edbfe8f183c4e09899	19.4312796208531	21	1	1	0	0	TRUE	1155	133	d__Bacteria	p__Proteobacteria	c__Gammaproteobacteria	o__Pasteurellales	f__Pasteurellaceae	g__Haemophilus	Unclassified_g__Haemophilus
f4e77fad91fd70c5c94daa7e1eacdc63	2.3696682464455	3	1	0	1	0	TRUE	27	43	d__Bacteria	p__Proteobacteria	c__Gammaproteobacteria	o__Burkholderiales	f__Neisseriaceae	g__Kingella	s__uncultured_Kingella
f67b49cbaa53cd2a984f9d81d3d618cb	8.05687203791469	10	1	0	1	0	TRUE	367	186	d__Bacteria	p__Firmicutes	c__Clostridia	o__Peptostreptococcales-Tissierellales	f__Peptostreptococcales-Tissierellales	g__Anaerococcus	s__Anaerococcus_hydrogenalis
f94d17d109e2a3785c86c384d87df418	9.95260663507109	5	1	1	0	0	TRUE	923	9	d__Bacteria	p__Proteobacteria	c__Alphaproteobacteria	o__Rhodobacterales	f__Rhodobacteraceae	g__Paracoccus	Unclassified_g__Paracoccus
fc906ee76560b76e3293ad8b7f08078a	4.2654028436019	4	1	1	0	0	TRUE	62	42	d__Bacteria	p__Proteobacteria	c__Alphaproteobacteria	o__Rhizobiales	f__Devosiaceae	g__Devosia	Unclassified_g__Devosia
fd7575e2e1162127689250d39e8b6745	17.0616113744076	15	2	1	1	0	TRUE	1002	30	d__Bacteria	p__Proteobacteria	c__Gammaproteobacteria	o__Pseudomonadales	f__Moraxellaceae	g__Acinetobacter	Unclassified_g__Acinetobacter
