# Supplementary material for: Skin bacterial community dynamics of hands and forearms before and after military field exercise
Source: Microbiol Spectr. 2025 Apr 15;13(5):e02953-24. doi: 10.1128/spectrum.02953-24 (PMC12054084; doi:10.1128/spectrum.02953-24)
Supplement: Table S7 — Differential abundance results. [file spectrum.02953-24-s0004.csv]

ASV_id	baseMean	log2FoldChange	lfcSE	pvalue	padj	Kingdom	Phylum	Class	Order	Family	Genus	Species	site	contrast
e90e85d4d85ef1e7b4f4f4a39f1af7fe	113.27429094768608	0.29147380401596845	1.069778642055613	4.770694256656167e-16	9.016612145080155e-14	d__Bacteria	p__Actinobacteriota	c__Actinobacteria	o__Propionibacteriales	f__Propionibacteriaceae	g__Cutibacterium	Unclassified_g__Cutibacterium	forearm	2v1
0bb331a6433c10383d8ab7d12c5dc76d	200.11661724886918	0.3283554263826732	1.0857527634446076	7.383766990365345e-14	6.97765980589525e-12	d__Bacteria	p__Firmicutes	c__Bacilli	o__Staphylococcales	f__Staphylococcaceae	g__Macrococcus	Unclassified_g__Macrococcus	forearm	2v1
ffbf4ea5fc3649bbc5eb6ecc6699a350	116.17612197509315	0.08237011224739872	1.0204838547723045	5.118273535202237e-5	7.02140915729601e-4	d__Bacteria	p__Actinobacteriota	c__Actinobacteria	o__Corynebacteriales	f__Corynebacteriaceae	g__Corynebacterium	s__Corynebacterium_imitans	forearm	2v1
18eb929cf9350e0af65cf863c2786858	33.5337226332584	-0.02987848550472558	1.0152675916330676	4.9071437451111744e-5	7.02140915729601e-4	d__Bacteria	p__Proteobacteria	c__Gammaproteobacteria	o__Pasteurellales	f__Pasteurellaceae	g__Haemophilus	Unclassified_g__Haemophilus	forearm	2v1
8270ef16a97526023e95ac0236c92f78	88.62661551432761	0.08808761342599156	1.0233648143383935	5.032210708998365e-5	7.02140915729601e-4	d__Bacteria	p__Firmicutes	c__Bacilli	o__Staphylococcales	f__Staphylococcaceae	g__Staphylococcus	s__Staphylococcus_saprophyticus	forearm	2v1
7337431bc35b58de39893e6d6db1772b	14.98046575131219	0.04897390281953318	1.0190365832954882	5.396748090186571e-5	7.02140915729601e-4	d__Bacteria	p__Actinobacteriota	c__Actinobacteria	o__Micrococcales	f__Micrococcaceae	g__Kocuria	Unclassified_g__Kocuria	forearm	2v1
6bea738981525fdb75e2b867ba35838f	7.848884156378107	0.10731231250485798	1.0258715744241869	4.900670977299698e-5	7.02140915729601e-4	d__Bacteria	p__Proteobacteria	c__Alphaproteobacteria	o__Caulobacterales	f__Caulobacteraceae	g__uncultured	s__uncultured_bacterium	forearm	2v1
4715d00a2315b24a3fcc1b66ae839a94	18.54893056883538	0.06899056042794278	1.0197146009879101	4.8592313768254514e-5	7.02140915729601e-4	d__Bacteria	p__Proteobacteria	c__Alphaproteobacteria	o__Rhizobiales	f__Beijerinckiaceae	g__Methylobacterium-Methylorubrum	Unclassified_g__Methylobacterium-Methylorubrum	forearm	2v1
5bfb1c4ec233e05e793cc0d3a873cf0e	15.103122293019727	0.02890612365033143	1.0180902273165318	5.494618767227319e-5	7.02140915729601e-4	d__Bacteria	p__Proteobacteria	c__Gammaproteobacteria	o__Burkholderiales	f__Oxalobacteraceae	g__Janthinobacterium	Unclassified_g__Janthinobacterium	forearm	2v1
62611dedc42201591d0c89973f903dde	1142.4221628511814	3.9920083194186176	1.9741936671363016	1.3947128716947972e-5	7.02140915729601e-4	d__Bacteria	p__Firmicutes	c__Bacilli	o__Staphylococcales	f__Staphylococcaceae	g__Staphylococcus	Unclassified_g__Staphylococcus	forearm	2v1
3ae478d9b3d67f754a458c161e8b2996	6.253682069290372	0.04777286545498744	1.0191481898603598	5.1867398515400526e-5	7.02140915729601e-4	d__Bacteria	p__Proteobacteria	c__Alphaproteobacteria	o__Rhizobiales	f__Beijerinckiaceae	g__Methylocella	s__uncultured_bacterium	forearm	2v1
dae4e651068218732502aff09504d967	23.24906568120742	0.03159088816517683	1.0178353794574555	5.5725469502349283e-5	7.02140915729601e-4	d__Bacteria	p__Proteobacteria	c__Gammaproteobacteria	o__Burkholderiales	f__Oxalobacteraceae	g__Massilia	Unclassified_g__Massilia	forearm	2v1
a80354b0f0f3bbc0cdefb9bc14910b1a	6.384479601997686	-0.08031177835918027	1.021281574286337	5.426530349647661e-5	7.02140915729601e-4	d__Bacteria	p__Actinobacteriota	c__Actinobacteria	o__Actinomycetales	f__Actinomycetaceae	g__Actinomyces	Unclassified_g__Actinomyces	forearm	2v1
0f1320a5617299298a793661d3bd5804	14.367071781070303	-0.10896643920882698	1.0237698354341263	5.290627221056316e-5	7.02140915729601e-4	d__Bacteria	p__Actinobacteriota	c__Actinobacteria	o__Micrococcales	f__Micrococcaceae	g__Micrococcus	s__Micrococcus_flavus	forearm	2v1
8f4d9dc16912c10cb3a5a180cd3dfa6b	13.26178552575966	0.07390655155031098	1.021673938860746	5.52121609530047e-5	7.02140915729601e-4	d__Bacteria	p__Actinobacteriota	c__Actinobacteria	o__Micrococcales	f__Micrococcaceae	g__Arthrobacter	Unclassified_g__Arthrobacter	forearm	2v1
0a018c977acabf99cf7be6c718ff4c66	14.478554592187207	-0.059312790327886035	1.020530821873639	7.538465057407569e-5	8.90481184906269e-4	d__Bacteria	p__Proteobacteria	c__Gammaproteobacteria	o__Pasteurellales	f__Pasteurellaceae	g__Haemophilus	s__Haemophilus_influenzae	forearm	2v1
09403870435de24e0d1079059a287957	188.91766590964312	0.6613499730688612	1.3100747407446547	8.036344637723123e-5	8.934524332527471e-4	d__Bacteria	p__Actinobacteriota	c__Actinobacteria	o__Micrococcales	f__Micrococcaceae	g__Micrococcus	Unclassified_g__Micrococcus	forearm	2v1
dbf364c37f523016dd40d6c638f31ccd	8.78622548220163	0.04280208008379382	1.0186898280240695	1.2573466363465774e-4	0.0013202139681639062	d__Bacteria	p__Proteobacteria	c__Gammaproteobacteria	o__Burkholderiales	f__Oxalobacteraceae	g__Massilia	Unclassified_g__Massilia	forearm	2v1
966b19a13130d60f05588914768900fe	19.268536216305137	0.07796431788595459	1.0224332091840254	1.8820566348690058e-4	0.0017785435199512104	d__Bacteria	p__Firmicutes	c__Bacilli	o__Lactobacillales	f__Aerococcaceae	g__Facklamia	s__Facklamia_tabacinasalis	forearm	2v1
2ae05911deffb79924172ae3f33cb05d	39.00460415818556	0.08257357336237024	1.022072170107878	1.8132218840072724e-4	0.0017785435199512104	d__Bacteria	p__Proteobacteria	c__Alphaproteobacteria	o__Sphingomonadales	f__Sphingomonadaceae	g__Sphingomonas	Unclassified_g__Sphingomonas	forearm	2v1
b280665a8f753938d190b6c5d73f30e9	76.31307660659297	0.05019392480201671	1.0195907316181956	2.450207084058899e-4	0.002205186375653009	d__Bacteria	p__Proteobacteria	c__Gammaproteobacteria	o__Burkholderiales	f__Oxalobacteraceae	g__Massilia	Unclassified_g__Massilia	forearm	2v1
ca2c9856d3dc934b8a86cfb222c4537c	6.379904068364684	0.04033362755376692	1.017191718706884	3.1711256570349624e-4	0.0027242852235436726	d__Bacteria	p__Proteobacteria	c__Alphaproteobacteria	o__Sphingomonadales	f__Sphingomonadaceae	g__Rhizorhapis	Unclassified_g__Rhizorhapis	forearm	2v1
8169a2a492dbf97b47f3575f2df491d8	9.297461600655772	0.0477359352717218	1.0186090912367043	3.8306897083064995e-4	0.0030166681452913685	d__Bacteria	p__Actinobacteriota	c__Actinobacteria	o__Corynebacteriales	f__Mycobacteriaceae	g__Mycobacterium	Unclassified_g__Mycobacterium	forearm	2v1
4f8285827d64ed44a3a48f09c8deb2fb	56.07920530417986	0.13913625414494435	1.0227733145223536	3.7270404622487214e-4	0.0030166681452913685	d__Bacteria	p__Firmicutes	c__Clostridia	o__Peptostreptococcales-Tissierellales	f__Peptostreptococcales-Tissierellales	g__Peptoniphilus	s__uncultured_organism	forearm	2v1
7e5ce8a3de3c26adbcb937b6c181ba46	5.524411128906656	0.042682682513068684	1.0178064674739857	4.23683135830517e-4	0.0032030445068787082	d__Bacteria	p__Proteobacteria	c__Alphaproteobacteria	o__Rhizobiales	f__Beijerinckiaceae	g__1174-901-12	s__uncultured_bacterium	forearm	2v1
e191d6aabcdb2f385d8bb12827d2a207	32.67813718722774	0.1112492885853213	1.0266125115519484	4.967256647062966e-4	0.0036108134857496172	d__Bacteria	p__Proteobacteria	c__Alphaproteobacteria	o__Rhizobiales	f__Beijerinckiaceae	g__1174-901-12	s__uncultured_bacterium	forearm	2v1
e1d098412c88700cbd3c119e7c62f2ca	169.4553063060683	0.7191954569674245	1.416224523499522	9.264571499059251e-4	0.006485200049341476	d__Bacteria	p__Firmicutes	c__Bacilli	o__Lactobacillales	f__Aerococcaceae	g__Aerococcus	Unclassified_g__Aerococcus	forearm	2v1
bb6a1b70dda1452b72e0c7a5465c6c2d	44.779978747887384	0.056467892748894605	1.019417574688046	9.786986168185334e-4	0.006606215663525101	d__Bacteria	p__Actinobacteriota	c__Actinobacteria	o__Micrococcales	f__Brevibacteriaceae	g__Brevibacterium	s__uncultured_bacterium	forearm	2v1
2168501a62fa4d68098a72b49bc79c8a	109.05891900127835	0.11341356402982296	1.0260720415071762	0.0011550507946277448	0.007382634020199745	d__Bacteria	p__Proteobacteria	c__Gammaproteobacteria	o__Pseudomonadales	f__Moraxellaceae	g__Moraxella	s__Moraxella_atlantae	forearm	2v1
d4c8c638869e273d8559b24484fdb1f8	28.104106009607797	0.07688249342462354	1.0216159347977778	0.0011718466698729755	0.007382634020199745	d__Bacteria	p__Firmicutes	c__Bacilli	o__Staphylococcales	f__Staphylococcaceae	g__Staphylococcus	Unclassified_g__Staphylococcus	forearm	2v1
87d662e1ccfdd7bd0f6d01b2dabe4c8d	16.25504179493301	0.09898104832499452	1.024334473239222	0.0012895180415931282	0.00786190031810004	d__Bacteria	p__Actinobacteriota	c__Actinobacteria	o__Micrococcales	f__Microbacteriaceae	Unclassified_f__Microbacteriaceae	Unclassified_f__Microbacteriaceae	forearm	2v1
fe545471a55fb02ecebd94fcbac97ad9	21.248206492623737	-0.0845230949325401	1.0228639638305812	0.002097680721509254	0.012389426761414031	d__Bacteria	p__Firmicutes	c__Bacilli	o__Staphylococcales	f__Gemellaceae	g__Gemella	Unclassified_g__Gemella	forearm	2v1
d1f581446726d9702b2369c74bae9921	8.83378518435136	0.08924037668721632	1.0223501954647725	0.0028479621726527344	0.01631105607973839	d__Bacteria	p__Proteobacteria	c__Gammaproteobacteria	o__Pseudomonadales	f__Pseudomonadaceae	g__Pseudomonas	s__Pseudomonas_lutea	forearm	2v1
39a688974ef42104059262c9fee17f2e	17.07681865123141	0.03953980599935586	1.0181750765147193	0.0030810324913285725	0.017126915907679417	d__Bacteria	p__Firmicutes	c__Clostridia	o__Peptostreptococcales-Tissierellales	f__Peptostreptococcales-Tissierellales	g__Anaerococcus	s__Anaerococcus_prevotii	forearm	2v1
f359d6b12d6df77fce3684238719e6c2	135.41222183198062	0.34199599831276895	1.0899009972545857	0.0031747670162183372	0.01714374188757902	d__Bacteria	p__Proteobacteria	c__Alphaproteobacteria	o__Sphingomonadales	f__Sphingomonadaceae	g__Sphingomonas	Unclassified_g__Sphingomonas	forearm	2v1
2fec54f0c0f307169196798d6d94595c	21.947179650087005	0.07045127249897035	1.02125766536833	0.0038649660825879626	0.020291071933586802	d__Bacteria	p__Firmicutes	c__Bacilli	o__Lactobacillales	f__Carnobacteriaceae	g__Carnobacterium	Unclassified_g__Carnobacterium	forearm	2v1
19c88c43cefc0efae399898111815666	87.33763977265396	0.4847398256882943	1.1753208774824797	0.004483833482237132	0.022903906166022104	d__Bacteria	p__Actinobacteriota	c__Actinobacteria	o__Micrococcales	f__Micrococcaceae	g__Kocuria	s__Kocuria_marina	forearm	2v1
dbc7407c0c194353c292d8aa95922b3a	25.434808442736283	0.025602223326425044	1.0164559448963102	0.00547711754168919	0.025649089428184106	d__Bacteria	p__Proteobacteria	c__Gammaproteobacteria	o__Pseudomonadales	f__Moraxellaceae	g__Acinetobacter	Unclassified_g__Acinetobacter	forearm	2v1
372987c2ef20bcaf7cd99a5903885c6d	16.227269239499506	0.04983801920681022	1.0165551227524279	0.005325249713034833	0.025649089428184106	d__Bacteria	p__Firmicutes	c__Bacilli	o__Staphylococcales	f__Staphylococcaceae	g__Staphylococcus	s__Staphylococcus_succinus	forearm	2v1
44536e7d859312677ce835c0cb53eeca	89.53983243564258	-0.3120265032818318	1.0814033943716148	0.0055640881828335894	0.025649089428184106	d__Bacteria	p__Firmicutes	c__Bacilli	o__Staphylococcales	f__Gemellaceae	g__Gemella	Unclassified_g__Gemella	forearm	2v1
15e409cec6365290b44b6ac6c6aad668	21.255229379344403	0.004717127258178838	1.0157386977636935	0.005283457291191073	0.025649089428184106	d__Bacteria	p__Proteobacteria	c__Gammaproteobacteria	o__Pseudomonadales	f__Moraxellaceae	g__Acinetobacter	s__Acinetobacter_radioresistens	forearm	2v1
67061bf2887ea44ff051895481bc7d5c	378.8180281440519	0.7464960613181879	1.3313458964465525	0.006869633592875381	0.030913351167939213	d__Bacteria	p__Actinobacteriota	c__Actinobacteria	o__Corynebacteriales	f__Corynebacteriaceae	g__Lawsonella	s__uncultured_bacterium	forearm	2v1
39b2ff26d516ce6eb36170b7f7fc67be	11.242990320261102	0.031045151998872613	1.018932290676018	0.008072344897840785	0.03548077176027693	d__Bacteria	p__Actinobacteriota	c__Actinobacteria	o__Micrococcales	f__Micrococcaceae	g__Micrococcus	Unclassified_g__Micrococcus	forearm	2v1
c4a5d68c1391a83b4bab19e5812a7904	23.3800991312581	-0.06476525418576014	1.0197473790567333	0.008609668541209503	0.03642435657743785	d__Bacteria	p__Actinobacteriota	c__Actinobacteria	o__Corynebacteriales	f__Corynebacteriaceae	g__Corynebacterium	Unclassified_g__Corynebacterium	forearm	2v1
720e37713a3232c2a5bd8b050a4f3ddf	9.304075763209326	0.03473832508128058	1.0192568630290535	0.008672465851770917	0.03642435657743785	d__Bacteria	p__Proteobacteria	c__Alphaproteobacteria	o__Rhizobiales	f__Beijerinckiaceae	g__Methylorosula	Unclassified_g__Methylorosula	forearm	2v1
908e9b387f6b9ce7d3f794e658fba37e	49.328191897317076	0.037044125719192855	1.0158124520386658	0.009362042079249738	0.03846578158648262	d__Bacteria	p__Firmicutes	c__Bacilli	o__Staphylococcales	f__Staphylococcaceae	g__Staphylococcus	Unclassified_g__Staphylococcus	forearm	2v1
7e64529549a54fc68cfc5e832c2f370a	20.185222190869897	0.06826520273562575	1.0196303156199604	0.009794300459963401	0.03856505806110589	d__Bacteria	p__Firmicutes	c__Clostridia	o__Peptostreptococcales-Tissierellales	f__Peptostreptococcales-Tissierellales	g__Peptoniphilus	s__Peptoniphilus_lacrimalis	forearm	2v1
d6593f60cb60e2af28ba322db25121bc	21.967060640771543	0.04970950594351944	1.0194197041009068	0.009674419237788955	0.03856505806110589	d__Bacteria	p__Proteobacteria	c__Alphaproteobacteria	o__Acetobacterales	f__Acetobacteraceae	g__uncultured	Unclassified_g__uncultured	forearm	2v1
1d4ca2bb594427dfce49a71f07f88b47	7.282680097503234	0.06654081287320521	1.0198444093969352	0.013602026938679871	0.05246496104919379	d__Bacteria	p__Actinobacteriota	c__Actinobacteria	o__Micrococcales	f__Microbacteriaceae	Unclassified_f__Microbacteriaceae	Unclassified_f__Microbacteriaceae	forearm	2v1
f74e649e59df0451068808d46ee4b96e	8.764009048180352	-0.0486095232663538	1.0183086429166388	0.01408956122877217	0.0532585414447588	d__Bacteria	p__Actinobacteriota	c__Actinobacteria	o__Corynebacteriales	f__Dietziaceae	g__Dietzia	Unclassified_g__Dietzia	forearm	2v1
fdb401a34cb3a9afe89c3755e18f18fc	49.08823673947986	-0.062121776734089786	1.0186118159617275	0.015146032973997399	0.05612941631540213	d__Bacteria	p__Actinobacteriota	c__Actinobacteria	o__Corynebacteriales	f__Corynebacteriaceae	g__Corynebacterium	s__Corynebacterium_lipophiloflavum	forearm	2v1
1b43275cefce137278a991ae1049f842	92.20251130885121	0.6496787609602404	1.3341834548437188	0.01811187926689865	0.06582971502776624	d__Bacteria	p__Proteobacteria	c__Alphaproteobacteria	o__Rhizobiales	f__Beijerinckiaceae	g__1174-901-12	Unclassified_g__1174-901-12	forearm	2v1
c1663573d28338d4bdde6362cfab6ed8	22.77149266009293	-0.05506183218071129	1.0170350987033319	0.028291029390964003	0.09959800434069994	d__Bacteria	p__Bacteroidota	c__Bacteroidia	o__Flavobacteriales	f__Weeksellaceae	g__Bergeyella	s__uncultured_bacterium	forearm	2v1
dd68c7b3d6b665f362d388f2f1be6663	37.0844345053585	0.08183854260484019	1.0209912045397234	0.02898354623671162	0.09959800434069994	d__Bacteria	p__Firmicutes	c__Bacilli	o__Lactobacillales	Unclassified_o__Lactobacillales	Unclassified_o__Lactobacillales	Unclassified_o__Lactobacillales	forearm	2v1
876ed260be5f69590ce1242534b48054	36.6313269266283	0.049935108255568475	1.018702975443882	0.028948347418909948	0.09959800434069994	d__Bacteria	p__Firmicutes	c__Bacilli	o__Staphylococcales	f__Staphylococcaceae	g__Staphylococcus	Unclassified_g__Staphylococcus	forearm	2v1
342085d90671df25329dbde5787ba995	16.240820713064256	0.04783222771354178	1.019073839396429	0.03835418250044468	0.1294453659390008	d__Bacteria	p__Actinobacteriota	c__Actinobacteria	o__Corynebacteriales	f__Corynebacteriaceae	g__Corynebacterium	s__Corynebacterium_jeikeium	forearm	2v1
e04510a98a651a5ad615002be30945c1	4.255029637371196	0.0450510113021357	1.0190008180221977	0.04224113714898314	0.13531482917216633	d__Bacteria	p__Proteobacteria	c__Alphaproteobacteria	o__Acetobacterales	f__Acetobacteraceae	Unclassified_f__Acetobacteraceae	Unclassified_f__Acetobacteraceae	forearm	2v1
b806e0462569e4b3467b396640400484	47.41570236992439	0.10824879194700535	1.0228765374493283	0.0409602156704912	0.13531482917216633	d__Bacteria	p__Proteobacteria	c__Alphaproteobacteria	o__Sphingomonadales	f__Sphingomonadaceae	Unclassified_f__Sphingomonadaceae	Unclassified_f__Sphingomonadaceae	forearm	2v1
96de0f5bdec7a436c657e40b70bdfd39	108.92517691422253	0.09448866220143745	1.013519034283635	0.042212210431528695	0.13531482917216633	d__Bacteria	p__Actinobacteriota	c__Actinobacteria	o__Corynebacteriales	f__Corynebacteriaceae	g__Corynebacterium	s__Corynebacterium_amycolatum	forearm	2v1
43a54829cc0d7a58a61ad7f833cc2b22	496.5560428333177	0.6455153538979536	1.1578673005015776	0.0649378206314262	0.20120078851376313	d__Bacteria	p__Firmicutes	c__Bacilli	o__Staphylococcales	f__Staphylococcaceae	g__Staphylococcus	Unclassified_g__Staphylococcus	forearm	2v1
d1316b26e5350da36e6456499ecdfe18	18.99074896368953	0.031176594240840308	1.0183973548782268	0.06401871327611407	0.20120078851376313	d__Bacteria	p__Actinobacteriota	c__Actinobacteria	o__Micrococcales	f__Micrococcaceae	Unclassified_f__Micrococcaceae	Unclassified_f__Micrococcaceae	forearm	2v1
51e0e4770d79e664b9ecfd495ac21955	21.938116841409396	0.05131996361483369	1.0184167214664233	0.07045440451360364	0.21477229763017885	d__Bacteria	p__Actinobacteriota	c__Actinobacteria	o__Corynebacteriales	f__Corynebacteriaceae	g__Corynebacterium	s__Corynebacterium_minutissimum	forearm	2v1
3981d9783fe1e9e6c7c6cbd4c0db84d6	7.955677442847152	-0.0634284665221563	1.0192412747052335	0.07319361953877786	0.21958085861633359	d__Bacteria	p__Actinobacteriota	c__Actinobacteria	o__Corynebacteriales	f__Corynebacteriaceae	g__Lawsonella	s__uncultured_bacterium	forearm	2v1
08a1ca186cce0660dac1ca5d6a1ee636	16.484121377252535	-0.0064736942385218476	1.0172968159717186	0.0801726957213313	0.2367599920520565	d__Bacteria	p__Actinobacteriota	c__Actinobacteria	o__Corynebacteriales	f__Corynebacteriaceae	g__Corynebacterium	s__Corynebacterium_minutissimum	forearm	2v1
80f26f6818000dc9d2be9cf5f11128ba	38.5813376438129	0.12590528789372493	1.0279455935126947	0.09336284246851273	0.27147041886998313	d__Bacteria	p__Proteobacteria	c__Alphaproteobacteria	o__Rhizobiales	f__Beijerinckiaceae	Unclassified_f__Beijerinckiaceae	Unclassified_f__Beijerinckiaceae	forearm	2v1
94e5c426709e3731d622c6d2e11c965e	14.07813556953879	-0.008305455141483226	1.0150705247045042	0.09868188952158208	0.2825890472663487	d__Bacteria	p__Firmicutes	c__Bacilli	o__Staphylococcales	f__Staphylococcaceae	g__Staphylococcus	Unclassified_g__Staphylococcus	forearm	2v1
5354b5f62e45014a1b54b8ad68cfa269	8.14100243978666	-0.08223263726493804	1.0205431037785868	0.10712648674093517	0.30219262677666786	d__Bacteria	p__Firmicutes	c__Negativicutes	o__Veillonellales-Selenomonadales	f__Veillonellaceae	g__Veillonella	Unclassified_g__Veillonella	forearm	2v1
73b9a313c153726841a55e295f19bdb5	14.037082612583198	-0.0554305616023612	1.0177617045653937	0.11402665709781201	0.3169270322277422	d__Bacteria	p__Firmicutes	c__Bacilli	o__Lactobacillales	f__Streptococcaceae	g__Streptococcus	Unclassified_g__Streptococcus	forearm	2v1
4a7f867d55034fd3b2b4b28e0b1dda36	76.6618211743779	0.1605098933051911	1.0311497674738126	0.12218817880221537	0.33319668227589266	d__Bacteria	p__Actinobacteriota	c__Actinobacteria	o__Corynebacteriales	f__Nocardiaceae	g__Rhodococcus	Unclassified_g__Rhodococcus	forearm	2v1
6187eca79875aed702809476d2505dd7	20.250047471478727	-0.0474567951728219	1.0174401722544657	0.12340617862070098	0.33319668227589266	d__Bacteria	p__Bacteroidota	c__Bacteroidia	o__Sphingobacteriales	f__Sphingobacteriaceae	g__Pedobacter	Unclassified_g__Pedobacter	forearm	2v1
2097952180d422c9ab996783df3ae8b7	35.99599417095781	0.059804281885737526	1.0168504136248968	0.12727585849004547	0.3388047500650506	d__Bacteria	p__Actinobacteriota	c__Actinobacteria	o__Corynebacteriales	f__Corynebacteriaceae	g__Corynebacterium	Unclassified_g__Corynebacterium	forearm	2v1
6598b2f577f660405f5da1c98e47222e	13.08218057708773	0.015564418386029287	1.0177293981431317	0.1347950258950058	0.3538369429743902	d__Bacteria	p__Actinobacteriota	c__Actinobacteria	o__Kineosporiales	f__Kineosporiaceae	g__Kineosporia	Unclassified_g__Kineosporia	forearm	2v1
5497318e515a8c328a68f95975d9c7d4	695.4720589643428	0.5764735783169342	1.0073462095950312	0.16452646400663223	0.4259657766747054	d__Bacteria	p__Firmicutes	c__Bacilli	o__Staphylococcales	f__Staphylococcaceae	g__Staphylococcus	Unclassified_g__Staphylococcus	forearm	2v1
0a1f5ed70dcb37a86924dbd5fde981af	247.98122738318062	0.18613486137473825	1.0087423044799912	0.17195811057105853	0.43794686207120387	d__Bacteria	p__Proteobacteria	c__Gammaproteobacteria	o__Pseudomonadales	f__Moraxellaceae	g__Enhydrobacter	Unclassified_g__Enhydrobacter	forearm	2v1
0aa6767415c3c1d08d147c80b16ec596	181.74754217131417	0.05084324847230108	1.0196833301423311	0.1737884373298428	0.43794686207120387	d__Bacteria	p__Proteobacteria	c__Gammaproteobacteria	o__Pseudomonadales	f__Moraxellaceae	g__Acinetobacter	s__Acinetobacter_lwoffii	forearm	2v1
5330265e6e1b810077f0dab378c4c933	8.885734684653706	0.04734780590552287	1.0188127343545532	0.18651891397976283	0.46384308871283125	d__Bacteria	p__Proteobacteria	c__Alphaproteobacteria	o__Rhizobiales	f__Beijerinckiaceae	g__Methylobacterium-Methylorubrum	Unclassified_g__Methylobacterium-Methylorubrum	forearm	2v1
0edfed32c2ae2c9a4927925e905cbc70	14.405090153093587	0.07456503261914274	1.0219332086426447	0.1956461993162374	0.4802224892307645	d__Bacteria	p__Proteobacteria	c__Alphaproteobacteria	o__Rhizobiales	f__Rhizobiaceae	g__Allorhizobium-Neorhizobium-Pararhizobium-Rhizobium	Unclassified_g__Allorhizobium-Neorhizobium-Pararhizobium-Rhizobium	forearm	2v1
8f5861dd05ff347032a565cd7ad31870	55.32260487042734	0.08750030622163886	1.0220990273158947	0.2034396053457079	0.4929498129530614	d__Bacteria	p__Firmicutes	c__Clostridia	o__Peptostreptococcales-Tissierellales	f__Peptostreptococcales-Tissierellales	g__Fenollaria	s__uncultured_bacterium	forearm	2v1
52ec97b3f172a4212493adf8787a20ec	23.241238666934052	-0.015005306234153443	1.0156298223579745	0.21001957030018759	0.4961712348341931	d__Bacteria	p__Proteobacteria	c__Alphaproteobacteria	o__Caulobacterales	f__Caulobacteraceae	g__Brevundimonas	Unclassified_g__Brevundimonas	forearm	2v1
d3829c53b66db828d6bff7f21c6dad28	46.299896862737974	0.07035248540143578	1.0180663866806918	0.20784684969186934	0.4961712348341931	d__Bacteria	p__Firmicutes	c__Bacilli	o__Lactobacillales	f__Streptococcaceae	g__Streptococcus	Unclassified_g__Streptococcus	forearm	2v1
5bdb2ac353127cd55b0edc0da340f948	10.594983439704626	0.08413492236744313	1.0220430213760978	0.2589932238248354	0.5897556542517336	d__Bacteria	p__Firmicutes	c__Clostridia	o__Peptostreptococcales-Tissierellales	f__Peptostreptococcales-Tissierellales	g__Anaerococcus	Unclassified_g__Anaerococcus	forearm	2v1
05fafcc76412edec77c53f7dce960fc5	17.59770369456458	0.03629394598122261	1.014301403877605	0.2542007998066384	0.5897556542517336	d__Bacteria	p__Actinobacteriota	c__Actinobacteria	o__Propionibacteriales	f__Propionibacteriaceae	g__Cutibacterium	s__Cutibacterium_granulosum	forearm	2v1
0a119bf9afca3d4b3183f69cb57d5ee2	9.059603783656849	0.08671831819062567	1.0220642625798186	0.25898013625068955	0.5897556542517336	d__Bacteria	p__Actinobacteriota	c__Actinobacteria	o__Micrococcales	f__Dermabacteraceae	g__Dermabacter	Unclassified_g__Dermabacter	forearm	2v1
3835e304a2d4a518f6e249be5e14f50a	90.89577256634487	0.1646852215894654	1.0265371920869597	0.2697634917600817	0.6069678564601838	d__Bacteria	p__Actinobacteriota	c__Actinobacteria	o__Corynebacteriales	f__Corynebacteriaceae	g__Corynebacterium	s__Corynebacterium_appendicis	forearm	2v1
6733378815d470250e75f81377eced81	25.811490818751764	0.09727421501812654	1.0237547009594725	0.2793610984793402	0.609884636795995	d__Bacteria	p__Actinobacteriota	c__Actinobacteria	o__Corynebacteriales	f__Corynebacteriaceae	g__Corynebacterium	Unclassified_g__Corynebacterium	forearm	2v1
02e29495d81c4a3709bcb88e6561db63	12.438766534948673	0.1029022479572312	1.0243796593034635	0.286494864315808	0.609884636795995	d__Bacteria	p__Bacteroidota	c__Bacteroidia	o__Bacteroidales	f__Prevotellaceae	g__Prevotella	s__Prevotella_timonensis	forearm	2v1
b2b3c0f0b487edaf28d7a348b354cdcb	30.136758180137917	0.007023067520707754	1.0163260723404521	0.2799687629517652	0.609884636795995	d__Bacteria	p__Proteobacteria	c__Gammaproteobacteria	o__Pseudomonadales	f__Moraxellaceae	g__Acinetobacter	Unclassified_g__Acinetobacter	forearm	2v1
13785f0aa34992209c67c3caeebbd429	13.70192648079017	-0.09528812092896902	1.0238200407807454	0.28719435277695005	0.609884636795995	d__Bacteria	p__Firmicutes	c__Bacilli	o__Lactobacillales	f__Streptococcaceae	g__Streptococcus	Unclassified_g__Streptococcus	forearm	2v1
82dbf7a5dba414abce2994e8eb6d58ea	11.81376617356608	0.07922815761436185	1.0212073797772947	0.2820587521668378	0.609884636795995	d__Bacteria	p__Firmicutes	c__Clostridia	o__Peptostreptococcales-Tissierellales	f__Peptostreptococcales-Tissierellales	g__Anaerococcus	Unclassified_g__Anaerococcus	forearm	2v1
67fe68b10effbc7af1e15eb1d66f58af	14.83255635318167	0.09100634301976424	1.0239455729207025	0.30032029366416063	0.6306726166947374	d__Bacteria	p__Proteobacteria	c__Alphaproteobacteria	o__Rhizobiales	f__Xanthobacteraceae	Unclassified_f__Xanthobacteraceae	Unclassified_f__Xanthobacteraceae	forearm	2v1
368b283250885a211f8454f18f5082e8	23.21475643023548	0.06375575988305324	1.0181486384111087	0.30925978175807795	0.6423087774975466	d__Bacteria	p__Firmicutes	c__Clostridia	o__Peptostreptococcales-Tissierellales	f__Peptostreptococcales-Tissierellales	g__Peptoniphilus	s__Peptoniphilus_duerdenii	forearm	2v1
ead034c20ec389f7f9d1c917cdc9d39c	30.233023169531272	0.09883405702594711	1.0234815749926187	0.3141280093775476	0.645328193177788	d__Bacteria	p__Firmicutes	c__Clostridia	o__Peptostreptococcales-Tissierellales	f__Peptostreptococcales-Tissierellales	g__Anaerococcus	s__Anaerococcus_prevotii	forearm	2v1
854f8e7d460735f328f4d800139905ab	6.372341434899665	0.06185915740824057	1.0194199214545012	0.3260905559728132	0.6627001621382979	d__Bacteria	p__Firmicutes	c__Clostridia	o__Peptostreptococcales-Tissierellales	f__Peptostreptococcales-Tissierellales	g__Anaerococcus	Unclassified_g__Anaerococcus	forearm	2v1
d10fe1cfdc87d697c60064e7c1556b6c	12.986850611009318	0.05095815865253214	1.0192588997493504	0.3336767506566545	0.6638411144642915	d__Bacteria	p__Proteobacteria	c__Alphaproteobacteria	o__Rhizobiales	f__Beijerinckiaceae	g__Methylobacterium-Methylorubrum	Unclassified_g__Methylobacterium-Methylorubrum	forearm	2v1
b892e9eb84726d344e7af5fa0a4047fa	8.2424353155168	0.05805619792022857	1.019964734107293	0.3330020373719708	0.6638411144642915	d__Bacteria	p__Actinobacteriota	c__Actinobacteria	o__Propionibacteriales	f__Nocardioidaceae	g__Nocardioides	Unclassified_g__Nocardioides	forearm	2v1
81b50cbc69b355d6a2207d370e9634c5	10.023257809410874	0.014758099279044343	1.0178215652755442	0.34492522212292515	0.6790715310545089	d__Bacteria	p__Proteobacteria	c__Gammaproteobacteria	o__Pseudomonadales	f__Pseudomonadaceae	g__Pseudomonas	Unclassified_g__Pseudomonas	forearm	2v1
b496ff86d0af680a337612617a0bc61f	9.339339145308976	0.049595254223189084	1.0185099682505976	0.3555941585199058	0.6928587212398164	d__Bacteria	p__Firmicutes	c__Clostridia	o__Peptostreptococcales-Tissierellales	f__Peptostreptococcales-Tissierellales	g__Peptoniphilus	s__Peptoniphilus_coxii	forearm	2v1
d4e740bc5c2587cbbb188e8e30026611	641.5021434148036	0.4461301238657917	0.8631588031107909	0.37044280985819883	0.7144254190122407	d__Bacteria	p__Actinobacteriota	c__Actinobacteria	o__Corynebacteriales	f__Corynebacteriaceae	g__Corynebacterium	s__Corynebacterium_tuberculostearicum	forearm	2v1
f55704aa40686dd0097f789126ada526	9.585421117030975	0.09177557106234989	1.0229427634522075	0.39298129098736906	0.7502370100667956	d__Bacteria	p__Proteobacteria	c__Alphaproteobacteria	o__Acetobacterales	f__Acetobacteraceae	g__Endobacter	s__uncultured_bacterium	forearm	2v1
c533a557f90737bbc8bccbbc981a8c63	15.597427943229084	-0.05345065680331339	1.0180685905697482	0.4208658073496605	0.7954363758908584	d__Bacteria	p__Firmicutes	c__Bacilli	o__Lactobacillales	f__Streptococcaceae	g__Streptococcus	s__Streptococcus_gordonii	forearm	2v1
07c3160551922faa7be5740ea3adc189	11.266282982895577	-0.08898391544486835	1.0222330118971552	0.43154494648223507	0.7996274008347297	d__Bacteria	p__Proteobacteria	c__Gammaproteobacteria	o__Burkholderiales	f__Burkholderiaceae	g__Ralstonia	Unclassified_g__Ralstonia	forearm	2v1
b306b15627602395ca574dc249feb61d	25.1425796619113	0.04663131032343072	1.0168712368596056	0.4314412104215414	0.7996274008347297	d__Bacteria	p__Firmicutes	c__Bacilli	o__Lactobacillales	f__Aerococcaceae	g__Eremococcus	s__uncultured_bacterium	forearm	2v1
98c60003caac4798b6e9a0da3102d2dd	66.67323771578027	-0.0919204281344324	1.0196383595989889	0.44493992476901345	0.8126070823245503	d__Bacteria	p__Firmicutes	c__Bacilli	o__Lactobacillales	f__Streptococcaceae	g__Streptococcus	Unclassified_g__Streptococcus	forearm	2v1
a6953f1796bdd80b69625cdf7a015366	7.468660735157522	0.0592428028613611	1.0191631231511225	0.447148870697107	0.8126070823245503	d__Bacteria	p__Proteobacteria	c__Alphaproteobacteria	o__Rhizobiales	f__Beijerinckiaceae	g__1174-901-12	Unclassified_g__1174-901-12	forearm	2v1
409f711b59152d57926cf444c5577087	55.93124256769014	-0.02403681777856384	1.0148774874916597	0.4857243381969534	0.8370212124730431	d__Bacteria	p__Firmicutes	c__Bacilli	o__Lactobacillales	f__Streptococcaceae	g__Streptococcus	s__Streptococcus_salivarius	forearm	2v1
c8c27991fc4b9dbaf393e756a8480704	19.395096825529627	0.09762565600357143	1.0242016294059049	0.46968286103689316	0.8370212124730431	d__Bacteria	p__Firmicutes	c__Clostridia	o__Clostridiales	f__Clostridiaceae	g__Clostridium_sensu_stricto_13	Unclassified_g__Clostridium_sensu_stricto_13	forearm	2v1
04be702b895fe5ed0568344daf564276	34.34532316375889	0.017779307523598745	1.0118848680159973	0.4864740672285674	0.8370212124730431	d__Bacteria	p__Firmicutes	c__Bacilli	o__Staphylococcales	f__Staphylococcaceae	g__Staphylococcus	Unclassified_g__Staphylococcus	forearm	2v1
5668d47c60567e85b2a45ea4d62ec2fe	9.736511820757796	0.008642628863519719	1.0179218849192881	0.49378776428343457	0.8370212124730431	d__Bacteria	p__Actinobacteriota	c__Actinobacteria	o__Corynebacteriales	f__Mycobacteriaceae	g__Mycobacterium	Unclassified_g__Mycobacterium	forearm	2v1
d6403e5b4389d1c8f2e1c218c0a59134	20.197618481562966	0.03723243001429972	1.0155838370123893	0.4873098173051115	0.8370212124730431	d__Bacteria	p__Firmicutes	c__Negativicutes	o__Veillonellales-Selenomonadales	f__Veillonellaceae	g__Veillonella	Unclassified_g__Veillonella	forearm	2v1
a81edf8bb452c03edfa7901fbb5c69f9	19.61989941471079	0.044970615423310635	1.0179758393150273	0.4732092880184952	0.8370212124730431	d__Bacteria	p__Firmicutes	c__Bacilli	o__Lactobacillales	f__Carnobacteriaceae	g__Dolosigranulum	Unclassified_g__Dolosigranulum	forearm	2v1
9a24c53948a060a82d579cc9012e1f3f	8.283142661941092	0.07949562350158416	1.021972129600806	0.4814412132723745	0.8370212124730431	d__Bacteria	p__Proteobacteria	c__Alphaproteobacteria	o__Rhizobiales	f__Beijerinckiaceae	g__1174-901-12	s__uncultured_bacterium	forearm	2v1
1efa2e9ca8d9d0128928e26097941fb2	51.941133001006754	0.11255533418592184	1.010018824362525	0.4960125703543959	0.8370212124730431	d__Bacteria	p__Proteobacteria	c__Gammaproteobacteria	o__Burkholderiales	f__Neisseriaceae	g__Neisseria	Unclassified_g__Neisseria	forearm	2v1
8b9333a26df47785ce683a71dac0e96d	8.229398509798463	0.0284107701366588	1.0180094155323445	0.5470043929141502	0.8586456917541059	d__Bacteria	p__Actinobacteriota	c__Actinobacteria	o__Micrococcales	f__Dermabacteraceae	g__Brachybacterium	Unclassified_g__Brachybacterium	forearm	2v1
82a9579aaed9a7b056764ff9e13bf5b5	23.24801844992534	0.07290588281111235	1.0203546130061125	0.5475974524154135	0.8586456917541059	d__Bacteria	p__Firmicutes	c__Clostridia	o__Peptostreptococcales-Tissierellales	f__Peptostreptococcales-Tissierellales	g__Anaerococcus	Unclassified_g__Anaerococcus	forearm	2v1
eb85c7baad7d46e934561f4a7801c617	5.1356031572829846	0.04856080313816919	1.0181986526925335	0.5412594956016292	0.8586456917541059	d__Bacteria	p__Actinobacteriota	c__Actinobacteria	o__Corynebacteriales	f__Dietziaceae	g__Dietzia	s__Dietzia_timorensis	forearm	2v1
f41a19256ad96d9eefcd0109c8bc3be0	17.36534890108501	0.08024263078144074	1.0206061044296235	0.5231133909362724	0.8586456917541059	d__Bacteria	p__Actinobacteriota	c__Actinobacteria	o__Micrococcales	f__Microbacteriaceae	g__Curtobacterium	Unclassified_g__Curtobacterium	forearm	2v1
a3401f5cb6968170e846526513d7f33e	196.57255290335686	0.111072238629761	1.0253340443190044	0.5233591166143755	0.8586456917541059	d__Bacteria	p__Proteobacteria	c__Gammaproteobacteria	o__Pseudomonadales	f__Moraxellaceae	g__Psychrobacter	Unclassified_g__Psychrobacter	forearm	2v1
e6a7e8fc4bc8c8b8a23887160b4da226	38.1461556751382	0.059044567025393596	1.0189078991147353	0.5409335015469137	0.8586456917541059	d__Bacteria	p__Firmicutes	c__Bacilli	o__Staphylococcales	f__Staphylococcaceae	g__Macrococcus	Unclassified_g__Macrococcus	forearm	2v1
5076876220676a6e3e615b26375bc410	12.108514210589655	0.1041321020885856	1.0245300602975038	0.5497149666785546	0.8586456917541059	d__Bacteria	p__Proteobacteria	c__Gammaproteobacteria	o__Pseudomonadales	f__Pseudomonadaceae	g__Pseudomonas	Unclassified_g__Pseudomonas	forearm	2v1
d0c54b93b799939b4ce0c2d85a83c6ab	19.744510078859545	0.08497765679907063	1.0225911766277795	0.5430594771024364	0.8586456917541059	d__Bacteria	p__Firmicutes	c__Bacilli	o__Staphylococcales	f__Staphylococcaceae	g__Staphylococcus	Unclassified_g__Staphylococcus	forearm	2v1
1e5173d2544ba51fe8f750b96c01281f	8.01290720468454	0.018416142762948916	1.0173856506872052	0.5463498826538102	0.8586456917541059	d__Bacteria	p__Proteobacteria	c__Gammaproteobacteria	o__Burkholderiales	f__Oxalobacteraceae	g__Massilia	Unclassified_g__Massilia	forearm	2v1
12d737c4baa575cd3d348363141f598e	5.30704296140443	0.05648939922455258	1.0190727961911425	0.5651915630486501	0.8609481129574295	d__Bacteria	p__Firmicutes	c__Bacilli	o__Staphylococcales	f__Staphylococcaceae	g__Staphylococcus	Unclassified_g__Staphylococcus	forearm	2v1
2b868acb906ca5a23d3950b48894cd70	292.6828644759471	0.13036069705803502	0.9741959656185425	0.5688393427162395	0.8609481129574295	d__Bacteria	p__Actinobacteriota	c__Actinobacteria	o__Micrococcales	f__Micrococcaceae	g__Micrococcus	Unclassified_g__Micrococcus	forearm	2v1
adaee256a34ff7012e77d1a26d82b874	58.978880649536606	-0.011721371092797861	1.0141810432308047	0.5605161855180254	0.8609481129574295	d__Bacteria	p__Actinobacteriota	c__Actinobacteria	o__Micrococcales	f__Micrococcaceae	g__Rothia	Unclassified_g__Rothia	forearm	2v1
58de0fedf9392a8ba9413013e01c531d	8.177056183214864	-0.02288086187428733	1.0175911001880902	0.5694101276173476	0.8609481129574295	d__Bacteria	p__Actinobacteriota	c__Actinobacteria	o__Propionibacteriales	f__Nocardioidaceae	g__Marmoricola	Unclassified_g__Marmoricola	forearm	2v1
9539c21798e79503a0c61a10a319ef43	17.50863727870121	0.08594775225566821	1.0216493135091163	0.5871394929699574	0.8793834460417308	d__Bacteria	p__Proteobacteria	c__Gammaproteobacteria	o__Pseudomonadales	f__Moraxellaceae	g__Acinetobacter	Unclassified_g__Acinetobacter	forearm	2v1
34a2d1fa21fff998daacdae18eb874c3	45.48350161549802	0.0879575920167591	1.021469885848472	0.5984516146812817	0.8793834460417308	d__Bacteria	p__Proteobacteria	c__Gammaproteobacteria	o__Pseudomonadales	f__Moraxellaceae	g__Acinetobacter	Unclassified_g__Acinetobacter	forearm	2v1
991f7de7fa94faa096136b515ad172af	10.887737189229023	-0.023881270611563414	1.0168105777128094	0.600214098091975	0.8793834460417308	d__Bacteria	p__Proteobacteria	c__Gammaproteobacteria	o__Pseudomonadales	f__Moraxellaceae	g__Acinetobacter	s__Acinetobacter_ursingii	forearm	2v1
a63e00666f9065bc0672c4d31b6c8bdb	9.082248668663762	0.07409171434358766	1.0206175975706235	0.5958996882347338	0.8793834460417308	d__Bacteria	p__Proteobacteria	c__Alphaproteobacteria	o__Caulobacterales	f__Caulobacteraceae	g__uncultured	Unclassified_g__uncultured	forearm	2v1
f2ddccf69492f26b8022cc0d68c76fda	6.626626242931839	-0.002763688009532311	1.0169923647666315	0.6057969838276395	0.8807356149494142	d__Bacteria	p__Proteobacteria	c__Alphaproteobacteria	o__Sphingomonadales	f__Sphingomonadaceae	g__Sphingomonas	s__Sphingomonas_glacialis	forearm	2v1
c2fb55a0b77c8657593d9283d0845555	34.9519398716764	0.05408234232967922	1.0192357203245868	0.6272489308796674	0.9049621979866957	d__Bacteria	p__Proteobacteria	c__Gammaproteobacteria	o__Pseudomonadales	f__Moraxellaceae	g__Moraxella	s__Moraxella_atlantae	forearm	2v1
e01ccd749960b04699eef783119e25ae	15.14358628455615	0.06329299971154807	1.0195495882465386	0.6458937789557344	0.9127498861685653	d__Bacteria	p__Proteobacteria	c__Gammaproteobacteria	o__Pseudomonadales	f__Pseudomonadaceae	g__Pseudomonas	Unclassified_g__Pseudomonas	forearm	2v1
d5c4c164630bd3863f67305685ebe96d	6.320221766792296	0.03372043842870283	1.018085270033918	0.6426347052831005	0.9127498861685653	d__Bacteria	p__Proteobacteria	c__Gammaproteobacteria	o__Pseudomonadales	f__Moraxellaceae	g__Psychrobacter	Unclassified_g__Psychrobacter	forearm	2v1
50a8904c57fd732d9bcfb85307967767	10.685462526768097	0.052925795305331924	1.0185428093720523	0.6471348399290358	0.9127498861685653	d__Bacteria	p__Actinobacteriota	c__Actinobacteria	o__Corynebacteriales	f__Corynebacteriaceae	g__Corynebacterium	Unclassified_g__Corynebacterium	forearm	2v1
8146deefacadef2055916d06c19a3abd	35.396765474292785	0.09568222961753825	1.0236507875144123	0.6621068336276513	0.9201337614384272	d__Bacteria	p__Firmicutes	c__Bacilli	o__Staphylococcales	f__Staphylococcaceae	g__Jeotgalicoccus	Unclassified_g__Jeotgalicoccus	forearm	2v1
c6b516ae2ba507f85cf0eede12bfa499	18.594701966056714	0.023850938898523567	1.0165543876292122	0.6600470416280915	0.9201337614384272	d__Bacteria	p__Firmicutes	c__Bacilli	o__Staphylococcales	f__Staphylococcaceae	g__Staphylococcus	Unclassified_g__Staphylococcus	forearm	2v1
0fd26eabb903c451034de176671f7a56	4.906552808427697	0.02677726235647006	1.0183080062169974	0.6872136394269601	0.9411838974760541	d__Bacteria	p__Proteobacteria	c__Alphaproteobacteria	o__Rhizobiales	f__Beijerinckiaceae	g__Methylocella	s__uncultured_bacterium	forearm	2v1
c2ff7d885dd7411062e6968f5ca9ff15	7.380406510401461	0.04510255818833938	1.0183726809565414	0.6870862121124802	0.9411838974760541	d__Bacteria	p__Proteobacteria	c__Alphaproteobacteria	o__Rhizobiales	f__Beijerinckiaceae	g__1174-901-12	s__uncultured_bacterium	forearm	2v1
7ef8fea4279bc38e2cfaf25d920092d4	11.915973174780586	0.058598725906194034	1.0199497467126921	0.7197731772736489	0.9447022951716642	d__Bacteria	p__Proteobacteria	c__Alphaproteobacteria	o__Acetobacterales	f__Acetobacteraceae	g__uncultured	s__metagenome	forearm	2v1
b02a8d33d018119dedb2db15db887bfd	1999.4918691268133	0.16757439339801727	0.7159588275232874	0.7165859158236205	0.9447022951716642	d__Bacteria	p__Actinobacteriota	c__Actinobacteria	o__Propionibacteriales	f__Propionibacteriaceae	g__Cutibacterium	Unclassified_g__Cutibacterium	forearm	2v1
35c89fa7c2c73c248c8cc95864ba7adf	37.26418994620195	0.018173063654543607	1.017005736981791	0.7083003190757207	0.9447022951716642	d__Bacteria	p__Firmicutes	c__Bacilli	o__Staphylococcales	f__Staphylococcaceae	g__Staphylococcus	Unclassified_g__Staphylococcus	forearm	2v1
b40ab2a6292c346f80cb6a1cde1db757	126.84742266171993	0.003227859360495983	1.0040402520635	0.7129405514535541	0.9447022951716642	d__Bacteria	p__Actinobacteriota	c__Actinobacteria	o__Corynebacteriales	f__Corynebacteriaceae	g__Corynebacterium	Unclassified_g__Corynebacterium	forearm	2v1
bb48d4fe6403e7ecb4bc406617649cd8	575.2919614083773	-0.10614769163155972	1.0238319981465667	0.7175431419227725	0.9447022951716642	d__Bacteria	p__Firmicutes	c__Bacilli	o__Lactobacillales	f__Lactobacillaceae	g__Lactobacillus	s__Lactobacillus_iners	forearm	2v1
2f69f1432cc0f61bd2d3ef18bf028b4a	14.407061573059234	-0.0088524877304378	1.0168240553631642	0.7020867649004522	0.9447022951716642	d__Bacteria	p__Proteobacteria	c__Gammaproteobacteria	o__Pseudomonadales	f__Moraxellaceae	g__Acinetobacter	s__Acinetobacter_guillouiae	forearm	2v1
f74217d5c5834071a38906e6d3355211	8.203361011514746	-0.0020304714840670506	1.0168528662764575	0.7382014321965966	0.9622073840355638	d__Bacteria	p__Firmicutes	c__Clostridia	o__Peptostreptococcales-Tissierellales	f__Peptostreptococcales-Tissierellales	g__Anaerococcus	Unclassified_g__Anaerococcus	forearm	2v1
d36499c9f338b19f604b84ac18a8ca84	3.5626661298059545	0.04408352042564524	1.0181654249035852	0.7566218951274566	0.9702123757220689	d__Bacteria	p__Actinobacteriota	c__Actinobacteria	o__Corynebacteriales	f__Corynebacteriaceae	g__Corynebacterium	Unclassified_g__Corynebacterium	forearm	2v1
fb3a1838e4556844efebeb418e436360	7.943602986085113	-0.05563410643226514	1.0161453982647302	0.7587981979249834	0.9702123757220689	d__Bacteria	p__Firmicutes	c__Bacilli	o__Lactobacillales	f__Streptococcaceae	g__Streptococcus	s__Streptococcus_anginosus	forearm	2v1
eb22905b6f4f9e46d68e84d518d6dc05	12.61056083340207	0.059016928649808786	1.0193996109521843	0.7597430243749534	0.9702123757220689	d__Bacteria	p__Proteobacteria	c__Alphaproteobacteria	o__Caulobacterales	f__Caulobacteraceae	g__Brevundimonas	Unclassified_g__Brevundimonas	forearm	2v1
ecc8367537453bf22a466def66e8684f	28.65971065588478	-0.036252963674823745	1.0169304841740168	0.7778319813581952	0.9866459360852275	d__Bacteria	p__Actinobacteriota	c__Actinobacteria	o__Micrococcales	f__Brevibacteriaceae	g__Brevibacterium	s__Brevibacterium_pityocampae	forearm	2v1
44eb603ac11f6bad4a83878080a29a69	12.597553181298471	0.0300728669101457	1.016141119910231	0.7952364388984465	0.9974927815435998	d__Bacteria	p__Firmicutes	c__Clostridia	o__Peptostreptococcales-Tissierellales	f__Peptostreptococcales-Tissierellales	g__Ezakiella	s__uncultured_bacterium	forearm	2v1
2cb50ce0b7cf4daa18125161c2be0cc4	6.16009155412828	0.05198124147095805	1.01904995392881	0.8022164169027892	0.9974927815435998	d__Bacteria	p__Proteobacteria	c__Alphaproteobacteria	o__Rhizobiales	f__Beijerinckiaceae	g__Methylobacterium-Methylorubrum	Unclassified_g__Methylobacterium-Methylorubrum	forearm	2v1
0bb543155b612df6be80da76efef1621	6.00038815836042	-0.017064468089648486	1.0168055238777183	0.7977261357085774	0.9974927815435998	d__Bacteria	p__Actinobacteriota	c__Actinobacteria	o__Corynebacteriales	f__Corynebacteriaceae	g__Corynebacterium	s__Corynebacterium_durum	forearm	2v1
843e7a1382d2300fd69768e2029cdd5e	29.290546732663906	-0.0032500002762108674	1.0161843136652762	0.9866887062110787	1	d__Bacteria	p__Actinobacteriota	c__Actinobacteria	o__Corynebacteriales	f__Corynebacteriaceae	g__Corynebacterium	s__Corynebacterium_propinquum	forearm	2v1
580a11993399ebc06494e61e70a90137	8.568114015655572	0.022299591598384322	1.0174886016596503	0.9951922575907377	1	d__Bacteria	p__Actinobacteriota	c__Actinobacteria	o__Micrococcales	f__Micrococcaceae	g__Micrococcus	Unclassified_g__Micrococcus	forearm	2v1
fc8d9d13ad64aa9927718c9c21f3f400	134.83237936328194	0.014189734181154616	1.0146535661058402	0.8499512700386411	1	d__Bacteria	p__Actinobacteriota	c__Actinobacteria	o__Corynebacteriales	f__Corynebacteriaceae	g__Corynebacterium	Unclassified_g__Corynebacterium	forearm	2v1
36ecda6f42178332774470cd6c311ccc	4.190352694715941	-0.015350119250666391	1.0181678975529684	0.853630353757955	1	d__Bacteria	p__Actinobacteriota	c__Actinobacteria	o__Frankiales	f__Frankiaceae	g__Jatrophihabitans	Unclassified_g__Jatrophihabitans	forearm	2v1
bd50f739b6f809dd8cfc398c458813a6	16.583074851979916	0.049356321376263154	1.0195182847979787	0.8828681685269031	1	d__Bacteria	p__Proteobacteria	c__Gammaproteobacteria	o__Pseudomonadales	f__Moraxellaceae	g__Acinetobacter	Unclassified_g__Acinetobacter	forearm	2v1
0d23d485b6b9bd2ff3519bbc312d85cb	17.616188375491237	-0.02616768759706173	1.0180677630874109	1	1	d__Bacteria	p__Proteobacteria	c__Alphaproteobacteria	o__Sphingomonadales	f__Sphingomonadaceae	g__Sphingomonas	Unclassified_g__Sphingomonas	forearm	2v1
a5b69f125c8e15c8b470bd65ffa241c1	41.1436400726768	0.0020471349739083094	1.0143385031179462	0.8779607115904138	1	d__Bacteria	p__Firmicutes	c__Bacilli	o__Lactobacillales	f__Carnobacteriaceae	g__Granulicatella	Unclassified_g__Granulicatella	forearm	2v1
d71a23d2c2e51b81e867a7ae447a0fdd	6.53709490600238	0.020445794795162398	1.0175185958078705	0.9820950733777895	1	d__Bacteria	p__Bacteroidota	c__Bacteroidia	o__Flavobacteriales	f__Weeksellaceae	g__Chryseobacterium	s__Chryseobacterium_taklimakanense	forearm	2v1
7c06ce0e3d7489f34846aab568b8ceb5	8.915334344096559	0.044341197391524756	1.0191452729359398	0.8170506284041407	1	d__Bacteria	p__Proteobacteria	c__Alphaproteobacteria	o__Sphingomonadales	f__Sphingomonadaceae	g__Sphingomonas	s__Sphingomonas_glacialis	forearm	2v1
a6694448f4b5f465459d3adc8fb9947c	7.900849907744899	0.03998613119435889	1.0176652058117013	0.8866726684632995	1	d__Bacteria	p__Actinobacteriota	c__Actinobacteria	o__Propionibacteriales	f__Nocardioidaceae	g__Nocardioides	Unclassified_g__Nocardioides	forearm	2v1
96934323f9a246affe8c4cf67c7637fc	5.951786966242586	-0.009500273714010552	1.017248289707648	0.9241292937521586	1	d__Bacteria	p__Proteobacteria	c__Gammaproteobacteria	o__Pseudomonadales	f__Moraxellaceae	g__Acinetobacter	Unclassified_g__Acinetobacter	forearm	2v1
bf51277fc250d0027512309725ff074f	12.897991593795862	-0.05667173957762076	1.017760974640938	0.9917892673485428	1	d__Bacteria	p__Actinobacteriota	c__Actinobacteria	o__Micrococcales	f__Micrococcaceae	g__Rothia	Unclassified_g__Rothia	forearm	2v1
62fa84d7e105e85e81d81bb1319a10ed	37.095150576779275	0.017030231180605922	1.017191321456391	0.9239495055466831	1	d__Bacteria	p__Firmicutes	c__Clostridia	o__Peptostreptococcales-Tissierellales	f__Peptostreptococcales-Tissierellales	g__Peptoniphilus	s__uncultured_organism	forearm	2v1
3543d61504c7e98e877c58c259bd1fdf	15.867367414270447	-0.023898535465767142	1.017746595232136	1	1	d__Bacteria	p__Firmicutes	c__Bacilli	o__Bacillales	f__Marinococcaceae	g__Sinobaca	s__Marinococcus_sp.	forearm	2v1
38d35259d514762b68b01441f4de5ade	13.67217023652724	0.054838136118525116	1.0189049680134836	0.9770299933939649	1	d__Bacteria	p__Proteobacteria	c__Gammaproteobacteria	o__Burkholderiales	f__Oxalobacteraceae	g__Janthinobacterium	s__Janthinobacterium_lividum	forearm	2v1
5e6563ee1bede7e7b1b77ac59e1a4e93	23.87279321613902	-0.0012999463869661336	1.0171754307824692	0.9747454201190449	1	d__Bacteria	p__Actinobacteriota	c__Actinobacteria	o__Micrococcales	f__Dermacoccaceae	g__Dermacoccus	Unclassified_g__Dermacoccus	forearm	2v1
d2056d7ce9b69aef41f72d361c733f7b	8.783421230717664	-0.003605132434714926	1.0173846510623463	0.8772389181343379	1	d__Bacteria	p__Fusobacteriota	c__Fusobacteriia	o__Fusobacteriales	f__Fusobacteriaceae	g__Fusobacterium	s__Fusobacterium_periodonticum	forearm	2v1
c60f1d98e827a16670a077790dda7e0d	4.854608123408694	-0.006735720204686362	1.0178851494757435	0.8556469544443537	1	d__Bacteria	p__Proteobacteria	c__Gammaproteobacteria	o__Burkholderiales	f__Oxalobacteraceae	g__Massilia	Unclassified_g__Massilia	forearm	2v1
20cac722e4c79ef8e001ba1a17ef9533	437.24683680847323	0.008105897870538538	0.9843600851608569	0.9252094892585645	1	d__Bacteria	p__Actinobacteriota	c__Actinobacteria	o__Corynebacteriales	f__Corynebacteriaceae	g__Corynebacterium	Unclassified_g__Corynebacterium	forearm	2v1
4da708efa291c1ea7e13c0fb91771403	7.312353357677559	-4.15161775308472e-4	1.0168336614527156	0.9143478057267088	1	d__Bacteria	p__Firmicutes	c__Bacilli	o__Staphylococcales	f__Staphylococcaceae	g__Staphylococcus	Unclassified_g__Staphylococcus	forearm	2v1
ec76e919f56c996b4475a184b44ee47d	23.870104003423283	0.06017144927492081	1.0196841127088323	0.8344835561600794	1	d__Bacteria	p__Proteobacteria	c__Gammaproteobacteria	o__Pseudomonadales	f__Moraxellaceae	g__Moraxella	s__Moraxella_atlantae	forearm	2v1
ae80ee1968a868df26cebfe372f0612d	7.376095563105581	-0.08359779796536708	1.0199708775375782	0.9086653474003248	1	d__Bacteria	p__Firmicutes	c__Bacilli	o__Lactobacillales	f__Streptococcaceae	g__Streptococcus	Unclassified_g__Streptococcus	forearm	2v1
dd8c8d60bfca3e1df01a4bbff8d3326e	13.527157870245784	-0.0017485365521084303	1.0169337280651807	0.9672775200328947	1	d__Bacteria	p__Proteobacteria	c__Alphaproteobacteria	o__Sphingomonadales	f__Sphingomonadaceae	g__Sphingomonas	Unclassified_g__Sphingomonas	forearm	2v1
ddb24090f3e0905d20d30e0519a13be8	9.290375630127238	0.012357341778028327	1.017794434378223	0.9517443411215684	1	d__Bacteria	p__Actinobacteriota	c__Actinobacteria	o__Frankiales	f__Frankiaceae	g__Jatrophihabitans	Unclassified_g__Jatrophihabitans	forearm	2v1
6b417b39f34767c53390a496d5935576	38.79154737316525	0.05707402658388355	1.0172119396173804	0.9757434712312097	1	d__Bacteria	p__Firmicutes	c__Bacilli	o__Staphylococcales	f__Staphylococcaceae	g__Auricoccus-Abyssicoccus	Unclassified_g__Auricoccus-Abyssicoccus	forearm	2v1
ab79f6505ea50ee445435144467d7355	51.37873335243257	0.011129501835089354	1.0154134442025096	0.9170509618065991	1	d__Bacteria	p__Actinobacteriota	c__Actinobacteria	o__Corynebacteriales	f__Corynebacteriaceae	g__Corynebacterium	s__Corynebacterium_glucuronolyticum	forearm	2v1
f14141d03c23f3658014090c72c23866	568.931719263496	-0.014220500662736434	1.0159545994597878	0.9596389149041293	1	d__Bacteria	p__Firmicutes	c__Bacilli	o__Lactobacillales	f__Lactobacillaceae	g__Lactobacillus	Unclassified_g__Lactobacillus	forearm	2v1
eec84d299e35d6849ab4bee59a47802c	5.586303361664615	0.0348754045110677	1.017964845605059	0.9745414329089584	1	d__Bacteria	p__Firmicutes	c__Clostridia	o__Peptostreptococcales-Tissierellales	f__Peptostreptococcales-Tissierellales	g__Anaerococcus	Unclassified_g__Anaerococcus	forearm	2v1
ec098ad12ef2923b449a01762462578b	13.14661659646707	-0.10744716345071083	1.0236088512612374	0.967925655863203	1	d__Bacteria	p__Firmicutes	c__Bacilli	o__Lactobacillales	f__Streptococcaceae	g__Lactococcus	s__Lactococcus_lactis	forearm	2v1
9c8fe4f590ed08b997a8ca49bb3bb647	11.63027580640913	0.03208575419676785	1.0164517172293361	0.8483947678502988	1	d__Bacteria	p__Actinobacteriota	c__Actinobacteria	o__Corynebacteriales	f__Nocardiaceae	g__Rhodococcus	Unclassified_g__Rhodococcus	forearm	2v1
6e7317c14238561fe5865674e3a3206d	18.611017385910113	-0.02350454909545158	1.0159845450821499	0.8167557971401048	1	d__Bacteria	p__Firmicutes	c__Bacilli	o__Lactobacillales	f__Streptococcaceae	g__Streptococcus	Unclassified_g__Streptococcus	forearm	2v1
0842eb17dc281bd9ce3b8eb62f1b904c	8.588140465212158	0.023129119955614185	1.0183396620096812	0.897597515667818	1	d__Bacteria	p__Actinobacteriota	c__Actinobacteria	o__Micrococcales	f__Micrococcaceae	g__Micrococcus	Unclassified_g__Micrococcus	forearm	2v1
6e68d3873eb052ed4a4c880b2b858e2a	22.703391841995188	0.043321400222989304	1.016767543069172	0.9151731803445692	1	d__Bacteria	p__Firmicutes	c__Bacilli	o__Lactobacillales	f__Aerococcaceae	g__Abiotrophia	s__uncultured_bacterium	forearm	2v1
cff6a34449ef27724c8aee6219ed346c	10.544599047184601	-0.009864091339100507	1.0162193487766795	0.9436820500927643	1	d__Bacteria	p__Actinobacteriota	c__Actinobacteria	o__Corynebacteriales	f__Corynebacteriaceae	g__Corynebacterium	Unclassified_g__Corynebacterium	forearm	2v1
3678d26eb8e3fd26e603acd051347085	216.38813828318794	-0.05403726979134737	0.9799207361758492	0.8787471925327445	1	d__Bacteria	p__Firmicutes	c__Clostridia	o__Peptostreptococcales-Tissierellales	f__Peptostreptococcales-Tissierellales	g__Finegoldia	s__uncultured_bacterium	forearm	2v1
c5ccea21b43ffc03a1ab4d769be69f09	8.082795701196826	0.028338167971325955	1.0168257333745563	0.8401485496132612	1	d__Bacteria	p__Bacteroidota	c__Bacteroidia	o__Bacteroidales	f__Prevotellaceae	g__Prevotella	s__Prevotella_bivia	forearm	2v1
4116d93af7e1c30d4f27236d19ce075e	6.182092801009238	0.01747541164360482	1.01787072258317	0.9519379758091876	1	d__Bacteria	p__Firmicutes	c__Bacilli	o__Staphylococcales	f__Staphylococcaceae	g__Staphylococcus	Unclassified_g__Staphylococcus	forearm	2v1
0bb331a6433c10383d8ab7d12c5dc76d	200.11661724886918	0.33633420295427296	1.0887873414335254	5.18056905633478e-14	9.791275516472734e-12	d__Bacteria	p__Firmicutes	c__Bacilli	o__Staphylococcales	f__Staphylococcaceae	g__Macrococcus	Unclassified_g__Macrococcus	forearm	3v1
409f711b59152d57926cf444c5577087	55.93124256769014	-0.12086356371817904	1.0278413446373615	3.309458556439805e-7	1.5860151144020843e-5	d__Bacteria	p__Firmicutes	c__Bacilli	o__Lactobacillales	f__Streptococcaceae	g__Streptococcus	s__Streptococcus_salivarius	forearm	3v1
3ae478d9b3d67f754a458c161e8b2996	6.253682069290372	0.04624968888709728	1.018929611595557	3.9152913521676266e-7	1.5860151144020843e-5	d__Bacteria	p__Proteobacteria	c__Alphaproteobacteria	o__Rhizobiales	f__Beijerinckiaceae	g__Methylocella	s__uncultured_bacterium	forearm	3v1
73b9a313c153726841a55e295f19bdb5	14.037082612583198	-0.07955157609643246	1.021594487977948	4.1958071809578954e-7	1.5860151144020843e-5	d__Bacteria	p__Firmicutes	c__Bacilli	o__Lactobacillales	f__Streptococcaceae	g__Streptococcus	Unclassified_g__Streptococcus	forearm	3v1
ca2c9856d3dc934b8a86cfb222c4537c	6.379904068364684	0.11079097934973162	1.0259200618587743	3.476563288037925e-7	1.5860151144020843e-5	d__Bacteria	p__Proteobacteria	c__Alphaproteobacteria	o__Sphingomonadales	f__Sphingomonadaceae	g__Rhizorhapis	Unclassified_g__Rhizorhapis	forearm	3v1
94e5c426709e3731d622c6d2e11c965e	14.07813556953879	-0.08843027039375088	1.0235394850919586	5.91673726216435e-7	1.8637722375817703e-5	d__Bacteria	p__Firmicutes	c__Bacilli	o__Staphylococcales	f__Staphylococcaceae	g__Staphylococcus	Unclassified_g__Staphylococcus	forearm	3v1
18eb929cf9350e0af65cf863c2786858	33.5337226332584	-0.03111778279456415	1.0157104196372513	7.617867869030435e-7	2.0568243246382174e-5	d__Bacteria	p__Proteobacteria	c__Gammaproteobacteria	o__Pasteurellales	f__Pasteurellaceae	g__Haemophilus	Unclassified_g__Haemophilus	forearm	3v1
5bfb1c4ec233e05e793cc0d3a873cf0e	15.103122293019727	-0.05004810576688334	1.0203501163861732	1.4431037780338315e-6	3.409332675604927e-5	d__Bacteria	p__Proteobacteria	c__Gammaproteobacteria	o__Burkholderiales	f__Oxalobacteraceae	g__Janthinobacterium	Unclassified_g__Janthinobacterium	forearm	3v1
0f1320a5617299298a793661d3bd5804	14.367071781070303	-0.05399603458971113	1.0167658604576635	8.97273678075724e-6	1.8842747239590204e-4	d__Bacteria	p__Actinobacteriota	c__Actinobacteria	o__Micrococcales	f__Micrococcaceae	g__Micrococcus	s__Micrococcus_flavus	forearm	3v1
fdb401a34cb3a9afe89c3755e18f18fc	49.08823673947986	-0.06535106722510527	1.0196128216380955	1.138105002654271e-5	2.151018455016572e-4	d__Bacteria	p__Actinobacteriota	c__Actinobacteria	o__Corynebacteriales	f__Corynebacteriaceae	g__Corynebacterium	s__Corynebacterium_lipophiloflavum	forearm	3v1
e90e85d4d85ef1e7b4f4f4a39f1af7fe	113.27429094768608	-0.2561540911915534	1.0447345695276884	1.4924354269015263e-5	2.5642754153126226e-4	d__Bacteria	p__Actinobacteriota	c__Actinobacteria	o__Propionibacteriales	f__Propionibacteriaceae	g__Cutibacterium	Unclassified_g__Cutibacterium	forearm	3v1
c533a557f90737bbc8bccbbc981a8c63	15.597427943229084	-0.08333052328656548	1.0233407890302866	1.647550348619316e-5	2.5948917990754227e-4	d__Bacteria	p__Firmicutes	c__Bacilli	o__Lactobacillales	f__Streptococcaceae	g__Streptococcus	s__Streptococcus_gordonii	forearm	3v1
8169a2a492dbf97b47f3575f2df491d8	9.297461600655772	0.06694949642862824	1.020156500371739	1.9159604180382222e-5	2.7855116846863383e-4	d__Bacteria	p__Actinobacteriota	c__Actinobacteria	o__Corynebacteriales	f__Mycobacteriaceae	g__Mycobacterium	Unclassified_g__Mycobacterium	forearm	3v1
d3829c53b66db828d6bff7f21c6dad28	46.299896862737974	-0.1331688271947464	1.0258342554421067	6.727171863741436e-5	9.081682016050938e-4	d__Bacteria	p__Firmicutes	c__Bacilli	o__Lactobacillales	f__Streptococcaceae	g__Streptococcus	Unclassified_g__Streptococcus	forearm	3v1
dbc7407c0c194353c292d8aa95922b3a	25.434808442736283	0.06940716871499245	1.0184359880787033	9.763888357452059e-5	0.0012302499330389593	d__Bacteria	p__Proteobacteria	c__Gammaproteobacteria	o__Pseudomonadales	f__Moraxellaceae	g__Acinetobacter	Unclassified_g__Acinetobacter	forearm	3v1
f359d6b12d6df77fce3684238719e6c2	135.41222183198062	0.518679714627379	1.1957321940046375	1.0982622643638315e-4	0.001297322299779776	d__Bacteria	p__Proteobacteria	c__Alphaproteobacteria	o__Sphingomonadales	f__Sphingomonadaceae	g__Sphingomonas	Unclassified_g__Sphingomonas	forearm	3v1
87d662e1ccfdd7bd0f6d01b2dabe4c8d	16.25504179493301	0.07758372206940573	1.0204796531042597	1.1951794158407743e-4	0.0013287582917288609	d__Bacteria	p__Actinobacteriota	c__Actinobacteria	o__Micrococcales	f__Microbacteriaceae	Unclassified_f__Microbacteriaceae	Unclassified_f__Microbacteriaceae	forearm	3v1
4715d00a2315b24a3fcc1b66ae839a94	18.54893056883538	0.09256673680868904	1.0223580780609816	2.9597785684974356e-4	0.0031077674969223076	d__Bacteria	p__Proteobacteria	c__Alphaproteobacteria	o__Rhizobiales	f__Beijerinckiaceae	g__Methylobacterium-Methylorubrum	Unclassified_g__Methylobacterium-Methylorubrum	forearm	3v1
d6593f60cb60e2af28ba322db25121bc	21.967060640771543	0.058487530888115355	1.0193013530452009	3.41073046116392e-4	0.003392779248210426	d__Bacteria	p__Proteobacteria	c__Alphaproteobacteria	o__Acetobacterales	f__Acetobacteraceae	g__uncultured	Unclassified_g__uncultured	forearm	3v1
d4c8c638869e273d8559b24484fdb1f8	28.104106009607797	0.06743764093467491	1.0209413486594408	5.19270819299985e-4	0.004907109242384858	d__Bacteria	p__Firmicutes	c__Bacilli	o__Staphylococcales	f__Staphylococcaceae	g__Staphylococcus	Unclassified_g__Staphylococcus	forearm	3v1
c4a5d68c1391a83b4bab19e5812a7904	23.3800991312581	-0.06526882116055491	1.0203191010836457	6.200840315755601e-4	0.005580756284180041	d__Bacteria	p__Actinobacteriota	c__Actinobacteria	o__Corynebacteriales	f__Corynebacteriaceae	g__Corynebacterium	Unclassified_g__Corynebacterium	forearm	3v1
2fec54f0c0f307169196798d6d94595c	21.947179650087005	0.05813160996298589	1.0186444366689162	0.0011126368598351982	0.009558562114038749	d__Bacteria	p__Firmicutes	c__Bacilli	o__Lactobacillales	f__Carnobacteriaceae	g__Carnobacterium	Unclassified_g__Carnobacterium	forearm	3v1
8270ef16a97526023e95ac0236c92f78	88.62661551432761	0.06696111563857252	1.0204466202814293	0.0012023692980745598	0.009856176760774079	d__Bacteria	p__Firmicutes	c__Bacilli	o__Staphylococcales	f__Staphylococcaceae	g__Staphylococcus	s__Staphylococcus_saprophyticus	forearm	3v1
5330265e6e1b810077f0dab378c4c933	8.885734684653706	0.024398872462629756	1.017525809160416	0.0012515780013681369	0.009856176760774079	d__Bacteria	p__Proteobacteria	c__Alphaproteobacteria	o__Rhizobiales	f__Beijerinckiaceae	g__Methylobacterium-Methylorubrum	Unclassified_g__Methylobacterium-Methylorubrum	forearm	3v1
966b19a13130d60f05588914768900fe	19.268536216305137	0.05968935924570881	1.0189972598181776	0.0013841623576120567	0.010061795599564567	d__Bacteria	p__Firmicutes	c__Bacilli	o__Lactobacillales	f__Aerococcaceae	g__Facklamia	s__Facklamia_tabacinasalis	forearm	3v1
39b2ff26d516ce6eb36170b7f7fc67be	11.242990320261102	0.05535590718100156	1.0193331235711778	0.0013335575892288688	0.010061795599564567	d__Bacteria	p__Actinobacteriota	c__Actinobacteria	o__Micrococcales	f__Micrococcaceae	g__Micrococcus	Unclassified_g__Micrococcus	forearm	3v1
2ae05911deffb79924172ae3f33cb05d	39.00460415818556	0.09485060479033104	1.0233533709021072	0.001663161073612987	0.011598707061569617	d__Bacteria	p__Proteobacteria	c__Alphaproteobacteria	o__Sphingomonadales	f__Sphingomonadaceae	g__Sphingomonas	Unclassified_g__Sphingomonas	forearm	3v1
62611dedc42201591d0c89973f903dde	1142.4221628511814	1.681206331996497	1.4955109391533314	0.0017183269720843876	0.011598707061569617	d__Bacteria	p__Firmicutes	c__Bacilli	o__Staphylococcales	f__Staphylococcaceae	g__Staphylococcus	Unclassified_g__Staphylococcus	forearm	3v1
720e37713a3232c2a5bd8b050a4f3ddf	9.304075763209326	0.04869129443339598	1.0191798283651627	0.0017901817691508635	0.011667046702397007	d__Bacteria	p__Proteobacteria	c__Alphaproteobacteria	o__Rhizobiales	f__Beijerinckiaceae	g__Methylorosula	Unclassified_g__Methylorosula	forearm	3v1
58de0fedf9392a8ba9413013e01c531d	8.177056183214864	0.08780729933422432	1.021772528418231	0.002694827564655567	0.016977413657330073	d__Bacteria	p__Actinobacteriota	c__Actinobacteria	o__Propionibacteriales	f__Nocardioidaceae	g__Marmoricola	Unclassified_g__Marmoricola	forearm	3v1
d1316b26e5350da36e6456499ecdfe18	18.99074896368953	0.06292880754330468	1.019761732111376	0.002952913679899321	0.018003247919386182	d__Bacteria	p__Actinobacteriota	c__Actinobacteria	o__Micrococcales	f__Micrococcaceae	Unclassified_f__Micrococcaceae	Unclassified_f__Micrococcaceae	forearm	3v1
1b43275cefce137278a991ae1049f842	92.20251130885121	0.7664319648346432	1.5034391599693033	0.0037464094324236655	0.022127230710252275	d__Bacteria	p__Proteobacteria	c__Alphaproteobacteria	o__Rhizobiales	f__Beijerinckiaceae	g__1174-901-12	Unclassified_g__1174-901-12	forearm	3v1
8f4d9dc16912c10cb3a5a180cd3dfa6b	13.26178552575966	0.06110195972452667	1.019965943266107	0.004175959482402828	0.02391685885376165	d__Bacteria	p__Actinobacteriota	c__Actinobacteria	o__Micrococcales	f__Micrococcaceae	g__Arthrobacter	Unclassified_g__Arthrobacter	forearm	3v1
ffbf4ea5fc3649bbc5eb6ecc6699a350	116.17612197509315	0.025842601056781433	1.0157885566018243	0.00495796352759734	0.026241703480115276	d__Bacteria	p__Actinobacteriota	c__Actinobacteria	o__Corynebacteriales	f__Corynebacteriaceae	g__Corynebacterium	s__Corynebacterium_imitans	forearm	3v1
1d4ca2bb594427dfce49a71f07f88b47	7.282680097503234	0.05041225026359443	1.0190683217168899	0.004879838293385756	0.026241703480115276	d__Bacteria	p__Actinobacteriota	c__Actinobacteria	o__Micrococcales	f__Microbacteriaceae	Unclassified_f__Microbacteriaceae	Unclassified_f__Microbacteriaceae	forearm	3v1
08a1ca186cce0660dac1ca5d6a1ee636	16.484121377252535	-0.018576109609342754	1.0174216217537622	0.005072950042242268	0.026241703480115276	d__Bacteria	p__Actinobacteriota	c__Actinobacteria	o__Corynebacteriales	f__Corynebacteriaceae	g__Corynebacterium	s__Corynebacterium_minutissimum	forearm	3v1
09403870435de24e0d1079059a287957	188.91766590964312	0.7321617249947094	1.345525506264783	0.00513726470245643	0.026241703480115276	d__Bacteria	p__Actinobacteriota	c__Actinobacteria	o__Micrococcales	f__Micrococcaceae	g__Micrococcus	Unclassified_g__Micrococcus	forearm	3v1
8f5861dd05ff347032a565cd7ad31870	55.32260487042734	-0.060027554350773234	1.0202274777931235	0.005614693707871777	0.02720966950737861	d__Bacteria	p__Firmicutes	c__Clostridia	o__Peptostreptococcales-Tissierellales	f__Peptostreptococcales-Tissierellales	g__Fenollaria	s__uncultured_bacterium	forearm	3v1
6187eca79875aed702809476d2505dd7	20.250047471478727	-0.05007612921879576	1.017399714722	0.005517277821423047	0.02720966950737861	d__Bacteria	p__Bacteroidota	c__Bacteroidia	o__Sphingobacteriales	f__Sphingobacteriaceae	g__Pedobacter	Unclassified_g__Pedobacter	forearm	3v1
6bea738981525fdb75e2b867ba35838f	7.848884156378107	0.06944074300904624	1.02063895436705	0.00583467897284276	0.027568858146682036	d__Bacteria	p__Proteobacteria	c__Alphaproteobacteria	o__Caulobacterales	f__Caulobacteraceae	g__uncultured	s__uncultured_bacterium	forearm	3v1
dae4e651068218732502aff09504d967	23.24906568120742	0.01784180642575481	1.0173585000630359	0.006027580676561491	0.027785676777320044	d__Bacteria	p__Proteobacteria	c__Gammaproteobacteria	o__Burkholderiales	f__Oxalobacteraceae	g__Massilia	Unclassified_g__Massilia	forearm	3v1
e1d098412c88700cbd3c119e7c62f2ca	169.4553063060683	0.5888550620449253	1.2572309949480223	0.008144927602283894	0.03665217421027753	d__Bacteria	p__Firmicutes	c__Bacilli	o__Lactobacillales	f__Aerococcaceae	g__Aerococcus	Unclassified_g__Aerococcus	forearm	3v1
39a688974ef42104059262c9fee17f2e	17.07681865123141	-0.03954478402466591	1.0165776918337721	0.009304923626732778	0.04089838524308128	d__Bacteria	p__Firmicutes	c__Clostridia	o__Peptostreptococcales-Tissierellales	f__Peptostreptococcales-Tissierellales	g__Anaerococcus	s__Anaerococcus_prevotii	forearm	3v1
81b50cbc69b355d6a2207d370e9634c5	10.023257809410874	0.05954412810953519	1.0189585368266223	0.010592551517357348	0.04549982356319407	d__Bacteria	p__Proteobacteria	c__Gammaproteobacteria	o__Pseudomonadales	f__Pseudomonadaceae	g__Pseudomonas	Unclassified_g__Pseudomonas	forearm	3v1
908e9b387f6b9ce7d3f794e658fba37e	49.328191897317076	-0.08645021664644593	1.0202921237014995	0.011862575714352458	0.04935492124888846	d__Bacteria	p__Firmicutes	c__Bacilli	o__Staphylococcales	f__Staphylococcaceae	g__Staphylococcus	Unclassified_g__Staphylococcus	forearm	3v1
b806e0462569e4b3467b396640400484	47.41570236992439	0.1425884870705528	1.0294665530815121	0.012012308875390842	0.04935492124888846	d__Bacteria	p__Proteobacteria	c__Alphaproteobacteria	o__Sphingomonadales	f__Sphingomonadaceae	Unclassified_f__Sphingomonadaceae	Unclassified_f__Sphingomonadaceae	forearm	3v1
a80354b0f0f3bbc0cdefb9bc14910b1a	6.384479601997686	-0.03577706077850044	1.0163328541621255	0.01236280273765008	0.04971424930672053	d__Bacteria	p__Actinobacteriota	c__Actinobacteria	o__Actinomycetales	f__Actinomycetaceae	g__Actinomyces	Unclassified_g__Actinomyces	forearm	3v1
e191d6aabcdb2f385d8bb12827d2a207	32.67813718722774	0.06977026845864887	1.020228932272486	0.017349265057181006	0.06831273116265021	d__Bacteria	p__Proteobacteria	c__Alphaproteobacteria	o__Rhizobiales	f__Beijerinckiaceae	g__1174-901-12	s__uncultured_bacterium	forearm	3v1
5354b5f62e45014a1b54b8ad68cfa269	8.14100243978666	-0.06001256313086025	1.0180483988596702	0.017796320456331536	0.06864295033156449	d__Bacteria	p__Firmicutes	c__Negativicutes	o__Veillonellales-Selenomonadales	f__Veillonellaceae	g__Veillonella	Unclassified_g__Veillonella	forearm	3v1
44536e7d859312677ce835c0cb53eeca	89.53983243564258	-0.2570332799569568	1.0500449180806943	0.018806136967273516	0.06969333111401362	d__Bacteria	p__Firmicutes	c__Bacilli	o__Staphylococcales	f__Gemellaceae	g__Gemella	Unclassified_g__Gemella	forearm	3v1
d6403e5b4389d1c8f2e1c218c0a59134	20.197618481562966	-0.041439630486496334	1.018912201872157	0.0186754772981499	0.06969333111401362	d__Bacteria	p__Firmicutes	c__Negativicutes	o__Veillonellales-Selenomonadales	f__Veillonellaceae	g__Veillonella	Unclassified_g__Veillonella	forearm	3v1
62fa84d7e105e85e81d81bb1319a10ed	37.095150576779275	-0.032886333663367955	1.0179695289525306	0.02023230946566154	0.07353666325019291	d__Bacteria	p__Firmicutes	c__Clostridia	o__Peptostreptococcales-Tissierellales	f__Peptostreptococcales-Tissierellales	g__Peptoniphilus	s__uncultured_organism	forearm	3v1
6598b2f577f660405f5da1c98e47222e	13.08218057708773	0.06100079452053686	1.0184441111315832	0.02120713718355861	0.07562545146589768	d__Bacteria	p__Actinobacteriota	c__Actinobacteria	o__Kineosporiales	f__Kineosporiaceae	g__Kineosporia	Unclassified_g__Kineosporia	forearm	3v1
b280665a8f753938d190b6c5d73f30e9	76.31307660659297	0.030983429372722304	1.0163897643654412	0.021987522219085447	0.07695632776679906	d__Bacteria	p__Proteobacteria	c__Gammaproteobacteria	o__Burkholderiales	f__Oxalobacteraceae	g__Massilia	Unclassified_g__Massilia	forearm	3v1
b40ab2a6292c346f80cb6a1cde1db757	126.84742266171993	-0.21702850064163712	1.0357903923036207	0.02606138632082055	0.08955640026609243	d__Bacteria	p__Actinobacteriota	c__Actinobacteria	o__Corynebacteriales	f__Corynebacteriaceae	g__Corynebacterium	Unclassified_g__Corynebacterium	forearm	3v1
3678d26eb8e3fd26e603acd051347085	216.38813828318794	-0.5088982492890225	1.162410235083464	0.027198353153186975	0.09179444189200604	d__Bacteria	p__Firmicutes	c__Clostridia	o__Peptostreptococcales-Tissierellales	f__Peptostreptococcales-Tissierellales	g__Finegoldia	s__uncultured_bacterium	forearm	3v1
7337431bc35b58de39893e6d6db1772b	14.98046575131219	-0.007722111509096046	1.01728627094848	0.03364641052325726	0.11156441384027407	d__Bacteria	p__Actinobacteriota	c__Actinobacteria	o__Micrococcales	f__Micrococcaceae	g__Kocuria	Unclassified_g__Kocuria	forearm	3v1
3981d9783fe1e9e6c7c6cbd4c0db84d6	7.955677442847152	-0.052395976366752715	1.017953282174239	0.03632861095859627	0.11838116329611544	d__Bacteria	p__Actinobacteriota	c__Actinobacteria	o__Corynebacteriales	f__Corynebacteriaceae	g__Lawsonella	s__uncultured_bacterium	forearm	3v1
f74e649e59df0451068808d46ee4b96e	8.764009048180352	-0.0017796793795430694	1.0152060598838346	0.03938656223496336	0.12406767104013458	d__Bacteria	p__Actinobacteriota	c__Actinobacteria	o__Corynebacteriales	f__Dietziaceae	g__Dietzia	Unclassified_g__Dietzia	forearm	3v1
1efa2e9ca8d9d0128928e26097941fb2	51.941133001006754	-0.16476371914608126	1.0330019862317994	0.03904701593898326	0.12406767104013458	d__Bacteria	p__Proteobacteria	c__Gammaproteobacteria	o__Burkholderiales	f__Neisseriaceae	g__Neisseria	Unclassified_g__Neisseria	forearm	3v1
2168501a62fa4d68098a72b49bc79c8a	109.05891900127835	0.009882993202994083	1.0159718431030698	0.04306298929440677	0.13342467174824393	d__Bacteria	p__Proteobacteria	c__Gammaproteobacteria	o__Pseudomonadales	f__Moraxellaceae	g__Moraxella	s__Moraxella_atlantae	forearm	3v1
19c88c43cefc0efae399898111815666	87.33763977265396	0.43615719048409485	1.1445462727213496	0.0466535868656691	0.14221819221953969	d__Bacteria	p__Actinobacteriota	c__Actinobacteria	o__Micrococcales	f__Micrococcaceae	g__Kocuria	s__Kocuria_marina	forearm	3v1
4f8285827d64ed44a3a48f09c8deb2fb	56.07920530417986	0.10231952280305973	1.0148358275838973	0.06180133706516694	0.18540401119550082	d__Bacteria	p__Firmicutes	c__Clostridia	o__Peptostreptococcales-Tissierellales	f__Peptostreptococcales-Tissierellales	g__Peptoniphilus	s__uncultured_organism	forearm	3v1
15e409cec6365290b44b6ac6c6aad668	21.255229379344403	0.001304586854161783	1.017122957510928	0.10757977408563939	0.3176965203466538	d__Bacteria	p__Proteobacteria	c__Gammaproteobacteria	o__Pseudomonadales	f__Moraxellaceae	g__Acinetobacter	s__Acinetobacter_radioresistens	forearm	3v1
372987c2ef20bcaf7cd99a5903885c6d	16.227269239499506	0.016036462399082824	1.0146202875176893	0.1257676237856732	0.3557313706007969	d__Bacteria	p__Firmicutes	c__Bacilli	o__Staphylococcales	f__Staphylococcaceae	g__Staphylococcus	s__Staphylococcus_succinus	forearm	3v1
b02a8d33d018119dedb2db15db887bfd	1999.4918691268133	-0.712936181016344	0.7256692249974098	0.1273572451743092	0.3557313706007969	d__Bacteria	p__Actinobacteriota	c__Actinobacteria	o__Propionibacteriales	f__Propionibacteriaceae	g__Cutibacterium	Unclassified_g__Cutibacterium	forearm	3v1
adaee256a34ff7012e77d1a26d82b874	58.978880649536606	0.05047854564119433	1.016522178883605	0.12798800635372587	0.3557313706007969	d__Bacteria	p__Actinobacteriota	c__Actinobacteria	o__Micrococcales	f__Micrococcaceae	g__Rothia	Unclassified_g__Rothia	forearm	3v1
0a018c977acabf99cf7be6c718ff4c66	14.478554592187207	0.023855445092710554	1.0169395337190648	0.1265565512376364	0.3557313706007969	d__Bacteria	p__Proteobacteria	c__Gammaproteobacteria	o__Pasteurellales	f__Pasteurellaceae	g__Haemophilus	s__Haemophilus_influenzae	forearm	3v1
3835e304a2d4a518f6e249be5e14f50a	90.89577256634487	0.1800621715816987	1.0296956106722763	0.12990262173010064	0.35582022473897135	d__Bacteria	p__Actinobacteriota	c__Actinobacteria	o__Corynebacteriales	f__Corynebacteriaceae	g__Corynebacterium	s__Corynebacterium_appendicis	forearm	3v1
13785f0aa34992209c67c3caeebbd429	13.70192648079017	-0.08745091779692225	1.022433145801224	0.14737804743013447	0.3979207280613631	d__Bacteria	p__Firmicutes	c__Bacilli	o__Lactobacillales	f__Streptococcaceae	g__Streptococcus	Unclassified_g__Streptococcus	forearm	3v1
f2ddccf69492f26b8022cc0d68c76fda	6.626626242931839	0.04144724578895473	1.016787858971421	0.16441229187056158	0.43766088962726957	d__Bacteria	p__Proteobacteria	c__Alphaproteobacteria	o__Sphingomonadales	f__Sphingomonadaceae	g__Sphingomonas	s__Sphingomonas_glacialis	forearm	3v1
3543d61504c7e98e877c58c259bd1fdf	15.867367414270447	0.12358560706901611	1.0278929329406854	0.19049445112949054	0.5000479342149127	d__Bacteria	p__Firmicutes	c__Bacilli	o__Bacillales	f__Marinococcaceae	g__Sinobaca	s__Marinococcus_sp.	forearm	3v1
05fafcc76412edec77c53f7dce960fc5	17.59770369456458	-0.07959049935500416	1.0197607763644219	0.19745863967436486	0.5112285328555474	d__Bacteria	p__Actinobacteriota	c__Actinobacteria	o__Propionibacteriales	f__Propionibacteriaceae	g__Cutibacterium	s__Cutibacterium_granulosum	forearm	3v1
5497318e515a8c328a68f95975d9c7d4	695.4720589643428	-0.6018878143793628	0.9034100089558713	0.21356902633865046	0.5454668375406072	d__Bacteria	p__Firmicutes	c__Bacilli	o__Staphylococcales	f__Staphylococcaceae	g__Staphylococcus	Unclassified_g__Staphylococcus	forearm	3v1
0d23d485b6b9bd2ff3519bbc312d85cb	17.616188375491237	0.11797232184914172	1.026885573349815	0.24406719534831287	0.6150493322777484	d__Bacteria	p__Proteobacteria	c__Alphaproteobacteria	o__Sphingomonadales	f__Sphingomonadaceae	g__Sphingomonas	Unclassified_g__Sphingomonas	forearm	3v1
d10fe1cfdc87d697c60064e7c1556b6c	12.986850611009318	0.08463526817754756	1.0221472197926738	0.2653540135931334	0.6552940199836736	d__Bacteria	p__Proteobacteria	c__Alphaproteobacteria	o__Rhizobiales	f__Beijerinckiaceae	g__Methylobacterium-Methylorubrum	Unclassified_g__Methylobacterium-Methylorubrum	forearm	3v1
20cac722e4c79ef8e001ba1a17ef9533	437.24683680847323	-0.23891259296186226	0.995355681548953	0.2669716377711263	0.6552940199836736	d__Bacteria	p__Actinobacteriota	c__Actinobacteria	o__Corynebacteriales	f__Corynebacteriaceae	g__Corynebacterium	Unclassified_g__Corynebacterium	forearm	3v1
4a7f867d55034fd3b2b4b28e0b1dda36	76.6618211743779	0.1330036718659953	1.0238061498923645	0.2710372073696691	0.6567440024726596	d__Bacteria	p__Actinobacteriota	c__Actinobacteria	o__Corynebacteriales	f__Nocardiaceae	g__Rhodococcus	Unclassified_g__Rhodococcus	forearm	3v1
a6953f1796bdd80b69625cdf7a015366	7.468660735157522	0.08327430143000777	1.022152678416421	0.29995918401039556	0.7176238706071488	d__Bacteria	p__Proteobacteria	c__Alphaproteobacteria	o__Rhizobiales	f__Beijerinckiaceae	g__1174-901-12	Unclassified_g__1174-901-12	forearm	3v1
d4e740bc5c2587cbbb188e8e30026611	641.5021434148036	-0.5149706229349393	0.7990176317246037	0.31278658742514215	0.7352161952949954	d__Bacteria	p__Actinobacteriota	c__Actinobacteria	o__Corynebacteriales	f__Corynebacteriaceae	g__Corynebacterium	s__Corynebacterium_tuberculostearicum	forearm	3v1
b892e9eb84726d344e7af5fa0a4047fa	8.2424353155168	0.08811817442071436	1.0215917341788143	0.3189826879057652	0.7352161952949954	d__Bacteria	p__Actinobacteriota	c__Actinobacteria	o__Propionibacteriales	f__Nocardioidaceae	g__Nocardioides	Unclassified_g__Nocardioides	forearm	3v1
5668d47c60567e85b2a45ea4d62ec2fe	9.736511820757796	0.07601674034244181	1.0211479097497371	0.3161893894282113	0.7352161952949954	d__Bacteria	p__Actinobacteriota	c__Actinobacteria	o__Corynebacteriales	f__Mycobacteriaceae	g__Mycobacterium	Unclassified_g__Mycobacterium	forearm	3v1
f41a19256ad96d9eefcd0109c8bc3be0	17.36534890108501	0.12833652565472461	1.0277534175119314	0.3231881839847768	0.7359345394352146	d__Bacteria	p__Actinobacteriota	c__Actinobacteria	o__Micrococcales	f__Microbacteriaceae	g__Curtobacterium	Unclassified_g__Curtobacterium	forearm	3v1
2097952180d422c9ab996783df3ae8b7	35.99599417095781	0.020338912469933725	1.0130136214060614	0.3315272589483235	0.7459363326337279	d__Bacteria	p__Actinobacteriota	c__Actinobacteria	o__Corynebacteriales	f__Corynebacteriaceae	g__Corynebacterium	Unclassified_g__Corynebacterium	forearm	3v1
f14141d03c23f3658014090c72c23866	568.931719263496	-0.061402441305568295	1.0193407094525677	0.3433126941094891	0.7633658727846288	d__Bacteria	p__Firmicutes	c__Bacilli	o__Lactobacillales	f__Lactobacillaceae	g__Lactobacillus	Unclassified_g__Lactobacillus	forearm	3v1
a5b69f125c8e15c8b470bd65ffa241c1	41.1436400726768	0.023872212965094636	1.0164303778566328	0.3636685426831539	0.7833229846396539	d__Bacteria	p__Firmicutes	c__Bacilli	o__Lactobacillales	f__Carnobacteriaceae	g__Granulicatella	Unclassified_g__Granulicatella	forearm	3v1
98c60003caac4798b6e9a0da3102d2dd	66.67323771578027	-0.07118112490543485	1.0165834308032446	0.36472181295391287	0.7833229846396539	d__Bacteria	p__Firmicutes	c__Bacilli	o__Lactobacillales	f__Streptococcaceae	g__Streptococcus	Unclassified_g__Streptococcus	forearm	3v1
0edfed32c2ae2c9a4927925e905cbc70	14.405090153093587	0.058795204841712675	1.0188183239292066	0.35670663933885943	0.7833229846396539	d__Bacteria	p__Proteobacteria	c__Alphaproteobacteria	o__Rhizobiales	f__Rhizobiaceae	g__Allorhizobium-Neorhizobium-Pararhizobium-Rhizobium	Unclassified_g__Allorhizobium-Neorhizobium-Pararhizobium-Rhizobium	forearm	3v1
7e64529549a54fc68cfc5e832c2f370a	20.185222190869897	-0.03686897027374461	1.0172530239269717	0.372701620827945	0.7914674869267596	d__Bacteria	p__Firmicutes	c__Clostridia	o__Peptostreptococcales-Tissierellales	f__Peptostreptococcales-Tissierellales	g__Peptoniphilus	s__Peptoniphilus_lacrimalis	forearm	3v1
67fe68b10effbc7af1e15eb1d66f58af	14.83255635318167	0.05961168581287628	1.0194536978577373	0.39032087692144257	0.8196738415350294	d__Bacteria	p__Proteobacteria	c__Alphaproteobacteria	o__Rhizobiales	f__Xanthobacteraceae	Unclassified_f__Xanthobacteraceae	Unclassified_f__Xanthobacteraceae	forearm	3v1
6b417b39f34767c53390a496d5935576	38.79154737316525	-0.098321589429870307	1.0240220714112453	0.3971917671637234	0.8249367471861948	d__Bacteria	p__Firmicutes	c__Bacilli	o__Staphylococcales	f__Staphylococcaceae	g__Auricoccus-Abyssicoccus	Unclassified_g__Auricoccus-Abyssicoccus	forearm	3v1
c8c27991fc4b9dbaf393e756a8480704	19.395096825529627	0.04026610251479408	1.0179973101948405	0.4214504947379566	0.8658059076681934	d__Bacteria	p__Firmicutes	c__Clostridia	o__Clostridiales	f__Clostridiaceae	g__Clostridium_sensu_stricto_13	Unclassified_g__Clostridium_sensu_stricto_13	forearm	3v1
52ec97b3f172a4212493adf8787a20ec	23.241238666934052	0.021715352909358897	1.0157301825600242	0.43090119055038234	0.8757024195056157	d__Bacteria	p__Proteobacteria	c__Alphaproteobacteria	o__Caulobacterales	f__Caulobacteraceae	g__Brevundimonas	Unclassified_g__Brevundimonas	forearm	3v1
0aa6767415c3c1d08d147c80b16ec596	181.74754217131417	0.05787303953188866	1.0178939614026417	0.4831289079621737	0.9713974851579875	d__Bacteria	p__Proteobacteria	c__Gammaproteobacteria	o__Pseudomonadales	f__Moraxellaceae	g__Acinetobacter	s__Acinetobacter_lwoffii	forearm	3v1
843e7a1382d2300fd69768e2029cdd5e	29.290546732663906	-0.06322812621563774	1.02069410204839	0.776528552406475	1	d__Bacteria	p__Actinobacteriota	c__Actinobacteria	o__Corynebacteriales	f__Corynebacteriaceae	g__Corynebacterium	s__Corynebacterium_propinquum	forearm	3v1
8146deefacadef2055916d06c19a3abd	35.396765474292785	0.025128175805240318	1.0153055619101694	0.8837232646313253	1	d__Bacteria	p__Firmicutes	c__Bacilli	o__Staphylococcales	f__Staphylococcaceae	g__Jeotgalicoccus	Unclassified_g__Jeotgalicoccus	forearm	3v1
12d737c4baa575cd3d348363141f598e	5.30704296140443	0.052775923914602944	1.0187762105050076	0.604803130761133	1	d__Bacteria	p__Firmicutes	c__Bacilli	o__Staphylococcales	f__Staphylococcaceae	g__Staphylococcus	Unclassified_g__Staphylococcus	forearm	3v1
580a11993399ebc06494e61e70a90137	8.568114015655572	0.01466425500785883	1.0179071626761593	0.9908735883235088	1	d__Bacteria	p__Actinobacteriota	c__Actinobacteria	o__Micrococcales	f__Micrococcaceae	g__Micrococcus	Unclassified_g__Micrococcus	forearm	3v1
ead034c20ec389f7f9d1c917cdc9d39c	30.233023169531272	-0.024034113881105986	1.0180413010596778	1	1	d__Bacteria	p__Firmicutes	c__Clostridia	o__Peptostreptococcales-Tissierellales	f__Peptostreptococcales-Tissierellales	g__Anaerococcus	s__Anaerococcus_prevotii	forearm	3v1
d36499c9f338b19f604b84ac18a8ca84	3.5626661298059545	-0.018781580889062253	1.0183275274021406	1	1	d__Bacteria	p__Actinobacteriota	c__Actinobacteria	o__Corynebacteriales	f__Corynebacteriaceae	g__Corynebacterium	Unclassified_g__Corynebacterium	forearm	3v1
8b9333a26df47785ce683a71dac0e96d	8.229398509798463	-0.034527798279024836	1.019668592038188	1	1	d__Bacteria	p__Actinobacteriota	c__Actinobacteria	o__Micrococcales	f__Dermabacteraceae	g__Brachybacterium	Unclassified_g__Brachybacterium	forearm	3v1
ecc8367537453bf22a466def66e8684f	28.65971065588478	-0.029714791814761533	1.0161122083558325	0.7722730519180976	1	d__Bacteria	p__Actinobacteriota	c__Actinobacteria	o__Micrococcales	f__Brevibacteriaceae	g__Brevibacterium	s__Brevibacterium_pityocampae	forearm	3v1
80f26f6818000dc9d2be9cf5f11128ba	38.5813376438129	0.049429198800035726	1.0179886780246932	0.5036477958382088	1	d__Bacteria	p__Proteobacteria	c__Alphaproteobacteria	o__Rhizobiales	f__Beijerinckiaceae	Unclassified_f__Beijerinckiaceae	Unclassified_f__Beijerinckiaceae	forearm	3v1
82a9579aaed9a7b056764ff9e13bf5b5	23.24801844992534	-0.044588190497638215	1.0175029345888984	0.6706728724363806	1	d__Bacteria	p__Firmicutes	c__Clostridia	o__Peptostreptococcales-Tissierellales	f__Peptostreptococcales-Tissierellales	g__Anaerococcus	Unclassified_g__Anaerococcus	forearm	3v1
eb85c7baad7d46e934561f4a7801c617	5.1356031572829846	-0.035203323464842104	1.0190550013623538	1	1	d__Bacteria	p__Actinobacteriota	c__Actinobacteria	o__Corynebacteriales	f__Dietziaceae	g__Dietzia	s__Dietzia_timorensis	forearm	3v1
fc8d9d13ad64aa9927718c9c21f3f400	134.83237936328194	0.04576017541242418	1.0152471746596534	0.7174116631823073	1	d__Bacteria	p__Actinobacteriota	c__Actinobacteria	o__Corynebacteriales	f__Corynebacteriaceae	g__Corynebacterium	Unclassified_g__Corynebacterium	forearm	3v1
f55704aa40686dd0097f789126ada526	9.585421117030975	-0.02061150500072606	1.0178152389285942	1	1	d__Bacteria	p__Proteobacteria	c__Alphaproteobacteria	o__Acetobacterales	f__Acetobacteraceae	g__Endobacter	s__uncultured_bacterium	forearm	3v1
44eb603ac11f6bad4a83878080a29a69	12.597553181298471	-0.04531872254911775	1.0200187658234177	0.9493861639578053	1	d__Bacteria	p__Firmicutes	c__Clostridia	o__Peptostreptococcales-Tissierellales	f__Peptostreptococcales-Tissierellales	g__Ezakiella	s__uncultured_bacterium	forearm	3v1
36ecda6f42178332774470cd6c311ccc	4.190352694715941	0.027084901448586336	1.0171325877653443	0.9498555681406072	1	d__Bacteria	p__Actinobacteriota	c__Actinobacteria	o__Frankiales	f__Frankiaceae	g__Jatrophihabitans	Unclassified_g__Jatrophihabitans	forearm	3v1
0a1f5ed70dcb37a86924dbd5fde981af	247.98122738318062	-0.06316277558252295	0.9932677057739666	0.7616669266398325	1	d__Bacteria	p__Proteobacteria	c__Gammaproteobacteria	o__Pseudomonadales	f__Moraxellaceae	g__Enhydrobacter	Unclassified_g__Enhydrobacter	forearm	3v1
51e0e4770d79e664b9ecfd495ac21955	21.938116841409396	-0.014943772606469436	1.0175916887564795	0.6515903203547582	1	d__Bacteria	p__Actinobacteriota	c__Actinobacteria	o__Corynebacteriales	f__Corynebacteriaceae	g__Corynebacterium	s__Corynebacterium_minutissimum	forearm	3v1
bd50f739b6f809dd8cfc398c458813a6	16.583074851979916	0.03312955225613372	1.0176778100151909	0.9295556778501113	1	d__Bacteria	p__Proteobacteria	c__Gammaproteobacteria	o__Pseudomonadales	f__Moraxellaceae	g__Acinetobacter	Unclassified_g__Acinetobacter	forearm	3v1
5bdb2ac353127cd55b0edc0da340f948	10.594983439704626	-0.024321746407025342	1.018301482718281	1	1	d__Bacteria	p__Firmicutes	c__Clostridia	o__Peptostreptococcales-Tissierellales	f__Peptostreptococcales-Tissierellales	g__Anaerococcus	Unclassified_g__Anaerococcus	forearm	3v1
9539c21798e79503a0c61a10a319ef43	17.50863727870121	-0.023741690586664765	1.0179739652357747	1	1	d__Bacteria	p__Proteobacteria	c__Gammaproteobacteria	o__Pseudomonadales	f__Moraxellaceae	g__Acinetobacter	Unclassified_g__Acinetobacter	forearm	3v1
34a2d1fa21fff998daacdae18eb874c3	45.48350161549802	-6.782524062046352e-4	1.0165115719820428	0.7339493093951143	1	d__Bacteria	p__Proteobacteria	c__Gammaproteobacteria	o__Pseudomonadales	f__Moraxellaceae	g__Acinetobacter	Unclassified_g__Acinetobacter	forearm	3v1
854f8e7d460735f328f4d800139905ab	6.372341434899665	-0.037289718804020544	1.0179202533993013	0.932961203080374	1	d__Bacteria	p__Firmicutes	c__Clostridia	o__Peptostreptococcales-Tissierellales	f__Peptostreptococcales-Tissierellales	g__Anaerococcus	Unclassified_g__Anaerococcus	forearm	3v1
c1663573d28338d4bdde6362cfab6ed8	22.77149266009293	-0.03356004463470575	1.0168231066934887	0.5781071005592788	1	d__Bacteria	p__Bacteroidota	c__Bacteroidia	o__Flavobacteriales	f__Weeksellaceae	g__Bergeyella	s__uncultured_bacterium	forearm	3v1
d71a23d2c2e51b81e867a7ae447a0fdd	6.53709490600238	-0.0036915037390980125	1.0174837030478292	0.8881894036327395	1	d__Bacteria	p__Bacteroidota	c__Bacteroidia	o__Flavobacteriales	f__Weeksellaceae	g__Chryseobacterium	s__Chryseobacterium_taklimakanense	forearm	3v1
e01ccd749960b04699eef783119e25ae	15.14358628455615	-0.028189765505303197	1.0102412631163624	0.8303183060508038	1	d__Bacteria	p__Proteobacteria	c__Gammaproteobacteria	o__Pseudomonadales	f__Pseudomonadaceae	g__Pseudomonas	Unclassified_g__Pseudomonas	forearm	3v1
dbf364c37f523016dd40d6c638f31ccd	8.78622548220163	-0.024309439082600998	1.017571883694975	0.8144501462496003	1	d__Bacteria	p__Proteobacteria	c__Gammaproteobacteria	o__Burkholderiales	f__Oxalobacteraceae	g__Massilia	Unclassified_g__Massilia	forearm	3v1
7ef8fea4279bc38e2cfaf25d920092d4	11.915973174780586	0.009410077039670462	1.0161222405429382	0.7282968846320144	1	d__Bacteria	p__Proteobacteria	c__Alphaproteobacteria	o__Acetobacterales	f__Acetobacteraceae	g__uncultured	s__metagenome	forearm	3v1
fe545471a55fb02ecebd94fcbac97ad9	21.248206492623737	0.009068512797468425	1.0155100037731188	0.744999120694408	1	d__Bacteria	p__Firmicutes	c__Bacilli	o__Staphylococcales	f__Gemellaceae	g__Gemella	Unclassified_g__Gemella	forearm	3v1
dd68c7b3d6b665f362d388f2f1be6663	37.0844345053585	-0.03606042812227188	1.015007561880959	0.761508245431737	1	d__Bacteria	p__Firmicutes	c__Bacilli	o__Lactobacillales	Unclassified_o__Lactobacillales	Unclassified_o__Lactobacillales	Unclassified_o__Lactobacillales	forearm	3v1
7c06ce0e3d7489f34846aab568b8ceb5	8.915334344096559	0.022563482571743145	1.0180505065400163	0.8791148816271523	1	d__Bacteria	p__Proteobacteria	c__Alphaproteobacteria	o__Sphingomonadales	f__Sphingomonadaceae	g__Sphingomonas	s__Sphingomonas_glacialis	forearm	3v1
a3401f5cb6968170e846526513d7f33e	196.57255290335686	-0.012442530414202926	1.014647780788855	0.9877433297198666	1	d__Bacteria	p__Proteobacteria	c__Gammaproteobacteria	o__Pseudomonadales	f__Moraxellaceae	g__Psychrobacter	Unclassified_g__Psychrobacter	forearm	3v1
a6694448f4b5f465459d3adc8fb9947c	7.900849907744899	0.06045716198079872	1.018842178696258	0.760736379079723	1	d__Bacteria	p__Actinobacteriota	c__Actinobacteria	o__Propionibacteriales	f__Nocardioidaceae	g__Nocardioides	Unclassified_g__Nocardioides	forearm	3v1
d1f581446726d9702b2369c74bae9921	8.83378518435136	-0.018526335576450247	1.0179506659197275	1	1	d__Bacteria	p__Proteobacteria	c__Gammaproteobacteria	o__Pseudomonadales	f__Pseudomonadaceae	g__Pseudomonas	s__Pseudomonas_lutea	forearm	3v1
96934323f9a246affe8c4cf67c7637fc	5.951786966242586	-0.029259586472820228	1.017495098277556	0.8175610764269595	1	d__Bacteria	p__Proteobacteria	c__Gammaproteobacteria	o__Pseudomonadales	f__Moraxellaceae	g__Acinetobacter	Unclassified_g__Acinetobacter	forearm	3v1
2cb50ce0b7cf4daa18125161c2be0cc4	6.16009155412828	0.01284867595347397	1.016977326679361	0.8339133742509607	1	d__Bacteria	p__Proteobacteria	c__Alphaproteobacteria	o__Rhizobiales	f__Beijerinckiaceae	g__Methylobacterium-Methylorubrum	Unclassified_g__Methylobacterium-Methylorubrum	forearm	3v1
bf51277fc250d0027512309725ff074f	12.897991593795862	-0.008086281350725397	1.0152081666608868	0.9591914009727438	1	d__Bacteria	p__Actinobacteriota	c__Actinobacteria	o__Micrococcales	f__Micrococcaceae	g__Rothia	Unclassified_g__Rothia	forearm	3v1
38d35259d514762b68b01441f4de5ade	13.67217023652724	-0.030409671042805855	1.0185019904654389	1	1	d__Bacteria	p__Proteobacteria	c__Gammaproteobacteria	o__Burkholderiales	f__Oxalobacteraceae	g__Janthinobacterium	s__Janthinobacterium_lividum	forearm	3v1
5e6563ee1bede7e7b1b77ac59e1a4e93	23.87279321613902	-0.05439320764559538	1.0185384777741553	0.8143359983737974	1	d__Bacteria	p__Actinobacteriota	c__Actinobacteria	o__Micrococcales	f__Dermacoccaceae	g__Dermacoccus	Unclassified_g__Dermacoccus	forearm	3v1
04be702b895fe5ed0568344daf564276	34.34532316375889	-0.07941245167105462	1.0210845264895914	0.6778221300551102	1	d__Bacteria	p__Firmicutes	c__Bacilli	o__Staphylococcales	f__Staphylococcaceae	g__Staphylococcus	Unclassified_g__Staphylococcus	forearm	3v1
e04510a98a651a5ad615002be30945c1	4.255029637371196	-0.01888176969358085	1.0188046110382145	1	1	d__Bacteria	p__Proteobacteria	c__Alphaproteobacteria	o__Acetobacterales	f__Acetobacteraceae	Unclassified_f__Acetobacteraceae	Unclassified_f__Acetobacteraceae	forearm	3v1
d2056d7ce9b69aef41f72d361c733f7b	8.783421230717664	0.016681031674501082	1.0154481059367393	0.7353960156628767	1	d__Bacteria	p__Fusobacteriota	c__Fusobacteriia	o__Fusobacteriales	f__Fusobacteriaceae	g__Fusobacterium	s__Fusobacterium_periodonticum	forearm	3v1
c60f1d98e827a16670a077790dda7e0d	4.854608123408694	-0.027326057059525868	1.018861143769824	0.7679217260687046	1	d__Bacteria	p__Proteobacteria	c__Gammaproteobacteria	o__Burkholderiales	f__Oxalobacteraceae	g__Massilia	Unclassified_g__Massilia	forearm	3v1
2b868acb906ca5a23d3950b48894cd70	292.6828644759471	-0.09887163913129804	0.9466206260891109	0.7651291593851599	1	d__Bacteria	p__Actinobacteriota	c__Actinobacteria	o__Micrococcales	f__Micrococcaceae	g__Micrococcus	Unclassified_g__Micrococcus	forearm	3v1
876ed260be5f69590ce1242534b48054	36.6313269266283	-0.017358726028970164	1.0170072902756926	0.5846302378191344	1	d__Bacteria	p__Firmicutes	c__Bacilli	o__Staphylococcales	f__Staphylococcaceae	g__Staphylococcus	Unclassified_g__Staphylococcus	forearm	3v1
6733378815d470250e75f81377eced81	25.811490818751764	-0.019987507425736267	1.0181623933641035	1	1	d__Bacteria	p__Actinobacteriota	c__Actinobacteria	o__Corynebacteriales	f__Corynebacteriaceae	g__Corynebacterium	Unclassified_g__Corynebacterium	forearm	3v1
e6a7e8fc4bc8c8b8a23887160b4da226	38.1461556751382	-0.032905707477442946	1.019078209327086	1	1	d__Bacteria	p__Firmicutes	c__Bacilli	o__Staphylococcales	f__Staphylococcaceae	g__Macrococcus	Unclassified_g__Macrococcus	forearm	3v1
02e29495d81c4a3709bcb88e6561db63	12.438766534948673	-0.020870280065985996	1.0184089578030162	1	1	d__Bacteria	p__Bacteroidota	c__Bacteroidia	o__Bacteroidales	f__Prevotellaceae	g__Prevotella	s__Prevotella_timonensis	forearm	3v1
35c89fa7c2c73c248c8cc95864ba7adf	37.26418994620195	-0.031929077669962884	1.0159325048817107	0.9680230921558398	1	d__Bacteria	p__Firmicutes	c__Bacilli	o__Staphylococcales	f__Staphylococcaceae	g__Staphylococcus	Unclassified_g__Staphylococcus	forearm	3v1
c2fb55a0b77c8657593d9283d0845555	34.9519398716764	-0.023207817268939446	1.0193883294583426	1	1	d__Bacteria	p__Proteobacteria	c__Gammaproteobacteria	o__Pseudomonadales	f__Moraxellaceae	g__Moraxella	s__Moraxella_atlantae	forearm	3v1
bb6a1b70dda1452b72e0c7a5465c6c2d	44.779978747887384	-0.028813238840246613	1.019538794665106	1	1	d__Bacteria	p__Actinobacteriota	c__Actinobacteria	o__Micrococcales	f__Brevibacteriaceae	g__Brevibacterium	s__uncultured_bacterium	forearm	3v1
b2b3c0f0b487edaf28d7a348b354cdcb	30.136758180137917	-0.05266112306078368	1.013649311850784	0.7839910599810932	1	d__Bacteria	p__Proteobacteria	c__Gammaproteobacteria	o__Pseudomonadales	f__Moraxellaceae	g__Acinetobacter	Unclassified_g__Acinetobacter	forearm	3v1
c6b516ae2ba507f85cf0eede12bfa499	18.594701966056714	0.02873752232690826	1.0171749865865138	0.7670546434737832	1	d__Bacteria	p__Firmicutes	c__Bacilli	o__Staphylococcales	f__Staphylococcaceae	g__Staphylococcus	Unclassified_g__Staphylococcus	forearm	3v1
4da708efa291c1ea7e13c0fb91771403	7.312353357677559	-0.04183329036628199	1.0190218121174115	0.8909016775896913	1	d__Bacteria	p__Firmicutes	c__Bacilli	o__Staphylococcales	f__Staphylococcaceae	g__Staphylococcus	Unclassified_g__Staphylococcus	forearm	3v1
07c3160551922faa7be5740ea3adc189	11.266282982895577	-0.0012157225271088167	1.014946080715775	0.7538388804177987	1	d__Bacteria	p__Proteobacteria	c__Gammaproteobacteria	o__Burkholderiales	f__Burkholderiaceae	g__Ralstonia	Unclassified_g__Ralstonia	forearm	3v1
ec76e919f56c996b4475a184b44ee47d	23.870104003423283	-0.00332107098650509	1.0192444283474185	1	1	d__Bacteria	p__Proteobacteria	c__Gammaproteobacteria	o__Pseudomonadales	f__Moraxellaceae	g__Moraxella	s__Moraxella_atlantae	forearm	3v1
d5c4c164630bd3863f67305685ebe96d	6.320221766792296	-0.032537111567384924	1.0193723111727548	1	1	d__Bacteria	p__Proteobacteria	c__Gammaproteobacteria	o__Pseudomonadales	f__Moraxellaceae	g__Psychrobacter	Unclassified_g__Psychrobacter	forearm	3v1
ae80ee1968a868df26cebfe372f0612d	7.376095563105581	-0.0457402734813401	1.0166060248201514	0.8650123543505244	1	d__Bacteria	p__Firmicutes	c__Bacilli	o__Lactobacillales	f__Streptococcaceae	g__Streptococcus	Unclassified_g__Streptococcus	forearm	3v1
f74217d5c5834071a38906e6d3355211	8.203361011514746	-0.06716612026173713	1.0206480463168681	0.7653012232501294	1	d__Bacteria	p__Firmicutes	c__Clostridia	o__Peptostreptococcales-Tissierellales	f__Peptostreptococcales-Tissierellales	g__Anaerococcus	Unclassified_g__Anaerococcus	forearm	3v1
0bb543155b612df6be80da76efef1621	6.00038815836042	0.005293204119704276	1.0161134317099798	0.7999513522027244	1	d__Bacteria	p__Actinobacteriota	c__Actinobacteria	o__Corynebacteriales	f__Corynebacteriaceae	g__Corynebacterium	s__Corynebacterium_durum	forearm	3v1
0a119bf9afca3d4b3183f69cb57d5ee2	9.059603783656849	-0.030870063947752567	1.0185698787195265	1	1	d__Bacteria	p__Actinobacteriota	c__Actinobacteria	o__Micrococcales	f__Dermabacteraceae	g__Dermabacter	Unclassified_g__Dermabacter	forearm	3v1
dd8c8d60bfca3e1df01a4bbff8d3326e	13.527157870245784	0.06321968129507122	1.0198333153412682	0.836833197974737	1	d__Bacteria	p__Proteobacteria	c__Alphaproteobacteria	o__Sphingomonadales	f__Sphingomonadaceae	g__Sphingomonas	Unclassified_g__Sphingomonas	forearm	3v1
ddb24090f3e0905d20d30e0519a13be8	9.290375630127238	0.04992246456994646	1.018511139829584	0.9553930500610922	1	d__Bacteria	p__Actinobacteriota	c__Actinobacteria	o__Frankiales	f__Frankiaceae	g__Jatrophihabitans	Unclassified_g__Jatrophihabitans	forearm	3v1
0fd26eabb903c451034de176671f7a56	4.906552808427697	0.03889496048392224	1.0171163281640636	0.8004737247631112	1	d__Bacteria	p__Proteobacteria	c__Alphaproteobacteria	o__Rhizobiales	f__Beijerinckiaceae	g__Methylocella	s__uncultured_bacterium	forearm	3v1
ab79f6505ea50ee445435144467d7355	51.37873335243257	-0.0208529855118515	1.016154959856124	0.8452535108233457	1	d__Bacteria	p__Actinobacteriota	c__Actinobacteria	o__Corynebacteriales	f__Corynebacteriaceae	g__Corynebacterium	s__Corynebacterium_glucuronolyticum	forearm	3v1
7e5ce8a3de3c26adbcb937b6c181ba46	5.524411128906656	0.026190769854524003	1.0137257308615204	0.8425779523928579	1	d__Bacteria	p__Proteobacteria	c__Alphaproteobacteria	o__Rhizobiales	f__Beijerinckiaceae	g__1174-901-12	s__uncultured_bacterium	forearm	3v1
991f7de7fa94faa096136b515ad172af	10.887737189229023	-0.007903663398534773	1.014925685210575	0.6513436649354547	1	d__Bacteria	p__Proteobacteria	c__Gammaproteobacteria	o__Pseudomonadales	f__Moraxellaceae	g__Acinetobacter	s__Acinetobacter_ursingii	forearm	3v1
fb3a1838e4556844efebeb418e436360	7.943602986085113	0.02376393380883291	1.0163513806840803	0.7767658017125599	1	d__Bacteria	p__Firmicutes	c__Bacilli	o__Lactobacillales	f__Streptococcaceae	g__Streptococcus	s__Streptococcus_anginosus	forearm	3v1
43a54829cc0d7a58a61ad7f833cc2b22	496.5560428333177	-0.04219473883080012	0.868837470307289	0.9833939400955262	1	d__Bacteria	p__Firmicutes	c__Bacilli	o__Staphylococcales	f__Staphylococcaceae	g__Staphylococcus	Unclassified_g__Staphylococcus	forearm	3v1
eec84d299e35d6849ab4bee59a47802c	5.586303361664615	-6.127378632844129e-5	1.0182044939773243	0.8847960593345988	1	d__Bacteria	p__Firmicutes	c__Clostridia	o__Peptostreptococcales-Tissierellales	f__Peptostreptococcales-Tissierellales	g__Anaerococcus	Unclassified_g__Anaerococcus	forearm	3v1
ec098ad12ef2923b449a01762462578b	13.14661659646707	-0.022856289147816566	1.0153940429318842	0.8230205207149125	1	d__Bacteria	p__Firmicutes	c__Bacilli	o__Lactobacillales	f__Streptococcaceae	g__Lactococcus	s__Lactococcus_lactis	forearm	3v1
342085d90671df25329dbde5787ba995	16.240820713064256	-0.02792954637614421	1.0192006581292319	1	1	d__Bacteria	p__Actinobacteriota	c__Actinobacteria	o__Corynebacteriales	f__Corynebacteriaceae	g__Corynebacterium	s__Corynebacterium_jeikeium	forearm	3v1
bb48d4fe6403e7ecb4bc406617649cd8	575.2919614083773	-0.05244908569290854	1.0180403541915566	0.7931946360708352	1	d__Bacteria	p__Firmicutes	c__Bacilli	o__Lactobacillales	f__Lactobacillaceae	g__Lactobacillus	s__Lactobacillus_iners	forearm	3v1
a63e00666f9065bc0672c4d31b6c8bdb	9.082248668663762	-0.027686322262596735	1.0183933661795426	1	1	d__Bacteria	p__Proteobacteria	c__Alphaproteobacteria	o__Caulobacterales	f__Caulobacteraceae	g__uncultured	Unclassified_g__uncultured	forearm	3v1
67061bf2887ea44ff051895481bc7d5c	378.8180281440519	-0.23915924094821273	0.9266265491594284	0.5741249390608514	1	d__Bacteria	p__Actinobacteriota	c__Actinobacteria	o__Corynebacteriales	f__Corynebacteriaceae	g__Lawsonella	s__uncultured_bacterium	forearm	3v1
96de0f5bdec7a436c657e40b70bdfd39	108.92517691422253	-0.03805803034801621	1.0088937606421458	0.6083606594360729	1	d__Bacteria	p__Actinobacteriota	c__Actinobacteria	o__Corynebacteriales	f__Corynebacteriaceae	g__Corynebacterium	s__Corynebacterium_amycolatum	forearm	3v1
c2ff7d885dd7411062e6968f5ca9ff15	7.380406510401461	-0.004516267053782031	1.017608949457016	0.9699355586359958	1	d__Bacteria	p__Proteobacteria	c__Alphaproteobacteria	o__Rhizobiales	f__Beijerinckiaceae	g__1174-901-12	s__uncultured_bacterium	forearm	3v1
9c8fe4f590ed08b997a8ca49bb3bb647	11.63027580640913	0.04668435428040939	1.0152709818913266	0.8753416629658204	1	d__Bacteria	p__Actinobacteriota	c__Actinobacteria	o__Corynebacteriales	f__Nocardiaceae	g__Rhodococcus	Unclassified_g__Rhodococcus	forearm	3v1
6e7317c14238561fe5865674e3a3206d	18.611017385910113	0.014741575103735428	1.01505271359081	0.7465630303701299	1	d__Bacteria	p__Firmicutes	c__Bacilli	o__Lactobacillales	f__Streptococcaceae	g__Streptococcus	Unclassified_g__Streptococcus	forearm	3v1
0842eb17dc281bd9ce3b8eb62f1b904c	8.588140465212158	-0.026425203485615778	1.0196615846344526	1	1	d__Bacteria	p__Actinobacteriota	c__Actinobacteria	o__Micrococcales	f__Micrococcaceae	g__Micrococcus	Unclassified_g__Micrococcus	forearm	3v1
b496ff86d0af680a337612617a0bc61f	9.339339145308976	-0.03785711473867448	1.0182420814567785	0.8856553316068777	1	d__Bacteria	p__Firmicutes	c__Clostridia	o__Peptostreptococcales-Tissierellales	f__Peptostreptococcales-Tissierellales	g__Peptoniphilus	s__Peptoniphilus_coxii	forearm	3v1
368b283250885a211f8454f18f5082e8	23.21475643023548	-0.029906443692346255	1.0165122664812478	0.9311303302243442	1	d__Bacteria	p__Firmicutes	c__Clostridia	o__Peptostreptococcales-Tissierellales	f__Peptostreptococcales-Tissierellales	g__Peptoniphilus	s__Peptoniphilus_duerdenii	forearm	3v1
50a8904c57fd732d9bcfb85307967767	10.685462526768097	-0.03788206714820677	1.0188682043578328	0.831990418479869	1	d__Bacteria	p__Actinobacteriota	c__Actinobacteria	o__Corynebacteriales	f__Corynebacteriaceae	g__Corynebacterium	Unclassified_g__Corynebacterium	forearm	3v1
eb22905b6f4f9e46d68e84d518d6dc05	12.61056083340207	0.0038766714569026892	1.0163901929094838	0.9208557575280711	1	d__Bacteria	p__Proteobacteria	c__Alphaproteobacteria	o__Caulobacterales	f__Caulobacteraceae	g__Brevundimonas	Unclassified_g__Brevundimonas	forearm	3v1
6e68d3873eb052ed4a4c880b2b858e2a	22.703391841995188	-0.014750886297220553	1.0157312012004063	0.7323308520931253	1	d__Bacteria	p__Firmicutes	c__Bacilli	o__Lactobacillales	f__Aerococcaceae	g__Abiotrophia	s__uncultured_bacterium	forearm	3v1
cff6a34449ef27724c8aee6219ed346c	10.544599047184601	-0.010463495964119024	1.0156263092946796	0.9512933345234761	1	d__Bacteria	p__Actinobacteriota	c__Actinobacteria	o__Corynebacteriales	f__Corynebacteriaceae	g__Corynebacterium	Unclassified_g__Corynebacterium	forearm	3v1
a81edf8bb452c03edfa7901fbb5c69f9	19.61989941471079	-0.03927016458950578	1.0188949695516176	0.9018414853022776	1	d__Bacteria	p__Firmicutes	c__Bacilli	o__Lactobacillales	f__Carnobacteriaceae	g__Dolosigranulum	Unclassified_g__Dolosigranulum	forearm	3v1
9a24c53948a060a82d579cc9012e1f3f	8.283142661941092	0.009799819622043217	1.0163708334139863	0.9362373065157055	1	d__Bacteria	p__Proteobacteria	c__Alphaproteobacteria	o__Rhizobiales	f__Beijerinckiaceae	g__1174-901-12	s__uncultured_bacterium	forearm	3v1
b306b15627602395ca574dc249feb61d	25.1425796619113	0.02902439298887506	1.016487454439968	0.6162678212786755	1	d__Bacteria	p__Firmicutes	c__Bacilli	o__Lactobacillales	f__Aerococcaceae	g__Eremococcus	s__uncultured_bacterium	forearm	3v1
2f69f1432cc0f61bd2d3ef18bf028b4a	14.407061573059234	-0.044654803010092656	1.017937359826912	0.606775861907956	1	d__Bacteria	p__Proteobacteria	c__Gammaproteobacteria	o__Pseudomonadales	f__Moraxellaceae	g__Acinetobacter	s__Acinetobacter_guillouiae	forearm	3v1
c5ccea21b43ffc03a1ab4d769be69f09	8.082795701196826	-0.061077166947721084	1.019513870596102	0.6999285317947866	1	d__Bacteria	p__Bacteroidota	c__Bacteroidia	o__Bacteroidales	f__Prevotellaceae	g__Prevotella	s__Prevotella_bivia	forearm	3v1
5076876220676a6e3e615b26375bc410	12.108514210589655	-0.02368743525415614	1.0183136944824567	1	1	d__Bacteria	p__Proteobacteria	c__Gammaproteobacteria	o__Pseudomonadales	f__Pseudomonadaceae	g__Pseudomonas	Unclassified_g__Pseudomonas	forearm	3v1
4116d93af7e1c30d4f27236d19ce075e	6.182092801009238	-6.897308028951917e-4	1.0173937369496269	0.8962060140903942	1	d__Bacteria	p__Firmicutes	c__Bacilli	o__Staphylococcales	f__Staphylococcaceae	g__Staphylococcus	Unclassified_g__Staphylococcus	forearm	3v1
d0c54b93b799939b4ce0c2d85a83c6ab	19.744510078859545	-0.018682465204119765	1.0181474277126317	1	1	d__Bacteria	p__Firmicutes	c__Bacilli	o__Staphylococcales	f__Staphylococcaceae	g__Staphylococcus	Unclassified_g__Staphylococcus	forearm	3v1
1e5173d2544ba51fe8f750b96c01281f	8.01290720468454	0.020786985624126873	1.0147190661205876	0.6203388323801069	1	d__Bacteria	p__Proteobacteria	c__Gammaproteobacteria	o__Burkholderiales	f__Oxalobacteraceae	g__Massilia	Unclassified_g__Massilia	forearm	3v1
82dbf7a5dba414abce2994e8eb6d58ea	11.81376617356608	-0.030847936452661283	1.0177370660349911	0.9075691004819436	1	d__Bacteria	p__Firmicutes	c__Clostridia	o__Peptostreptococcales-Tissierellales	f__Peptostreptococcales-Tissierellales	g__Anaerococcus	Unclassified_g__Anaerococcus	forearm	3v1
e90e85d4d85ef1e7b4f4f4a39f1af7fe	113.27429094768608	-0.5124021994933906	1.2154198555367413	1.646071938721737e-27	3.111075964184083e-25	d__Bacteria	p__Actinobacteriota	c__Actinobacteria	o__Propionibacteriales	f__Propionibacteriaceae	g__Cutibacterium	Unclassified_g__Cutibacterium	forearm	3v2
94e5c426709e3731d622c6d2e11c965e	14.07813556953879	-0.07494589561819254	1.0222789634383813	1.6120431494815883e-7	6.181687837853485e-6	d__Bacteria	p__Firmicutes	c__Bacilli	o__Staphylococcales	f__Staphylococcaceae	g__Staphylococcus	Unclassified_g__Staphylococcus	forearm	3v2
39a688974ef42104059262c9fee17f2e	17.07681865123141	-0.07190000883913242	1.020350885675022	1.8931015047095157e-7	6.181687837853485e-6	d__Bacteria	p__Firmicutes	c__Clostridia	o__Peptostreptococcales-Tissierellales	f__Peptostreptococcales-Tissierellales	g__Anaerococcus	s__Anaerococcus_prevotii	forearm	3v2
5bfb1c4ec233e05e793cc0d3a873cf0e	15.103122293019727	-0.07113826372013482	1.0205328914753615	1.9624405834455508e-7	6.181687837853485e-6	d__Bacteria	p__Proteobacteria	c__Gammaproteobacteria	o__Burkholderiales	f__Oxalobacteraceae	g__Janthinobacterium	Unclassified_g__Janthinobacterium	forearm	3v2
908e9b387f6b9ce7d3f794e658fba37e	49.328191897317076	-0.09594784160750028	1.0238023533962741	1.749291384784661e-7	6.181687837853485e-6	d__Bacteria	p__Firmicutes	c__Bacilli	o__Staphylococcales	f__Staphylococcaceae	g__Staphylococcus	Unclassified_g__Staphylococcus	forearm	3v2
0a018c977acabf99cf7be6c718ff4c66	14.478554592187207	0.06953006011824539	1.0197332561060353	1.6460330331865016e-7	6.181687837853485e-6	d__Bacteria	p__Proteobacteria	c__Gammaproteobacteria	o__Pasteurellales	f__Pasteurellaceae	g__Haemophilus	s__Haemophilus_influenzae	forearm	3v2
409f711b59152d57926cf444c5577087	55.93124256769014	-0.10166902231948587	1.0254522179586272	3.175571485649723e-7	7.988471486257946e-6	d__Bacteria	p__Firmicutes	c__Bacilli	o__Lactobacillales	f__Streptococcaceae	g__Streptococcus	s__Streptococcus_salivarius	forearm	3v2
73b9a313c153726841a55e295f19bdb5	14.037082612583198	-0.03992094640426633	1.018586812267692	3.381363592066855e-7	7.988471486257946e-6	d__Bacteria	p__Firmicutes	c__Bacilli	o__Lactobacillales	f__Streptococcaceae	g__Streptococcus	Unclassified_g__Streptococcus	forearm	3v2
dbf364c37f523016dd40d6c638f31ccd	8.78622548220163	-0.06588618350337937	1.019006041762721	4.030847142515544e-7	8.464778999282643e-6	d__Bacteria	p__Proteobacteria	c__Gammaproteobacteria	o__Burkholderiales	f__Oxalobacteraceae	g__Massilia	Unclassified_g__Massilia	forearm	3v2
d3829c53b66db828d6bff7f21c6dad28	46.299896862737974	-0.1790795617432912	1.0393403031126662	2.220083544362825e-6	4.195957898845739e-5	d__Bacteria	p__Firmicutes	c__Bacilli	o__Lactobacillales	f__Streptococcaceae	g__Streptococcus	Unclassified_g__Streptococcus	forearm	3v2
d1f581446726d9702b2369c74bae9921	8.83378518435136	-0.07783323054225291	1.0226856187960427	4.798668861723974e-6	8.244985589689375e-5	d__Bacteria	p__Proteobacteria	c__Gammaproteobacteria	o__Pseudomonadales	f__Pseudomonadaceae	g__Pseudomonas	s__Pseudomonas_lutea	forearm	3v2
8f5861dd05ff347032a565cd7ad31870	55.32260487042734	-0.10617816438700385	1.0256283012796457	8.923422971550128e-6	1.2671750042618773e-4	d__Bacteria	p__Firmicutes	c__Clostridia	o__Peptostreptococcales-Tissierellales	f__Peptostreptococcales-Tissierellales	g__Fenollaria	s__uncultured_bacterium	forearm	3v2
bb6a1b70dda1452b72e0c7a5465c6c2d	44.779978747887384	-0.05970888073210909	1.021113028084465	9.089404944463355e-6	1.2671750042618773e-4	d__Bacteria	p__Actinobacteriota	c__Actinobacteria	o__Micrococcales	f__Brevibacteriaceae	g__Brevibacterium	s__uncultured_bacterium	forearm	3v2
7e5ce8a3de3c26adbcb937b6c181ba46	5.524411128906656	-0.03104473158079227	1.0156895456131003	9.386481513050943e-6	1.2671750042618773e-4	d__Bacteria	p__Proteobacteria	c__Alphaproteobacteria	o__Rhizobiales	f__Beijerinckiaceae	g__1174-901-12	s__uncultured_bacterium	forearm	3v2
342085d90671df25329dbde5787ba995	16.240820713064256	-0.06880717136867505	1.0213493215786467	1.3524537687362563e-5	1.7040917486076828e-4	d__Bacteria	p__Actinobacteriota	c__Actinobacteria	o__Corynebacteriales	f__Corynebacteriaceae	g__Corynebacterium	s__Corynebacterium_jeikeium	forearm	3v2
67061bf2887ea44ff051895481bc7d5c	378.8180281440519	-4.331270363232961	2.3537706675288455	4.459424718369913e-5	5.267695448574459e-4	d__Bacteria	p__Actinobacteriota	c__Actinobacteria	o__Corynebacteriales	f__Corynebacteriaceae	g__Lawsonella	s__uncultured_bacterium	forearm	3v2
dd68c7b3d6b665f362d388f2f1be6663	37.0844345053585	-0.0876120084699308	1.0230108447005895	6.089034067479739e-5	6.769573169139239e-4	d__Bacteria	p__Firmicutes	c__Bacilli	o__Lactobacillales	Unclassified_o__Lactobacillales	Unclassified_o__Lactobacillales	Unclassified_o__Lactobacillales	forearm	3v2
fe545471a55fb02ecebd94fcbac97ad9	21.248206492623737	0.07159321227876755	1.0193100644679187	2.1824268973599868e-4	0.002291548242227986	d__Bacteria	p__Firmicutes	c__Bacilli	o__Staphylococcales	f__Gemellaceae	g__Gemella	Unclassified_g__Gemella	forearm	3v2
c533a557f90737bbc8bccbbc981a8c63	15.597427943229084	-0.058209610504797026	1.0205560847452022	2.5038504955368754e-4	0.0023851873498603113	d__Bacteria	p__Firmicutes	c__Bacilli	o__Lactobacillales	f__Streptococcaceae	g__Streptococcus	s__Streptococcus_gordonii	forearm	3v2
58de0fedf9392a8ba9413013e01c531d	8.177056183214864	0.2333485555495501	1.0490815300318548	2.5240077776299594e-4	0.0023851873498603113	d__Bacteria	p__Actinobacteriota	c__Actinobacteria	o__Propionibacteriales	f__Nocardioidaceae	g__Marmoricola	Unclassified_g__Marmoricola	forearm	3v2
876ed260be5f69590ce1242534b48054	36.6313269266283	-0.058988759663956294	1.0188511910525206	4.5797400327204484e-4	0.004121766029448404	d__Bacteria	p__Firmicutes	c__Bacilli	o__Staphylococcales	f__Staphylococcaceae	g__Staphylococcus	Unclassified_g__Staphylococcus	forearm	3v2
e04510a98a651a5ad615002be30945c1	4.255029637371196	-0.06211894122145928	1.0205500039978268	5.888653456473761e-4	0.005058888651243368	d__Bacteria	p__Proteobacteria	c__Alphaproteobacteria	o__Acetobacterales	f__Acetobacteraceae	Unclassified_f__Acetobacteraceae	Unclassified_f__Acetobacteraceae	forearm	3v2
c1663573d28338d4bdde6362cfab6ed8	22.77149266009293	0.004136488148904598	1.0162346918352838	7.312261429972593e-4	0.006008771348977478	d__Bacteria	p__Bacteroidota	c__Bacteroidia	o__Flavobacteriales	f__Weeksellaceae	g__Bergeyella	s__uncultured_bacterium	forearm	3v2
7337431bc35b58de39893e6d6db1772b	14.98046575131219	-0.03661465520702985	1.0191108185622457	0.0021516096345929325	0.01626616883752257	d__Bacteria	p__Actinobacteriota	c__Actinobacteria	o__Micrococcales	f__Micrococcaceae	g__Kocuria	Unclassified_g__Kocuria	forearm	3v2
5497318e515a8c328a68f95975d9c7d4	695.4720589643428	-1.8359725091022405	1.450208238751503	0.002087425631742815	0.01626616883752257	d__Bacteria	p__Firmicutes	c__Bacilli	o__Staphylococcales	f__Staphylococcaceae	g__Staphylococcus	Unclassified_g__Staphylococcus	forearm	3v2
1efa2e9ca8d9d0128928e26097941fb2	51.941133001006754	-0.2136598688633949	1.0477504621243847	0.0030946113958109176	0.0224954443772409	d__Bacteria	p__Proteobacteria	c__Gammaproteobacteria	o__Burkholderiales	f__Neisseriaceae	g__Neisseria	Unclassified_g__Neisseria	forearm	3v2
b40ab2a6292c346f80cb6a1cde1db757	126.84742266171993	-0.6216797911519404	1.2667713629981978	0.003889081473732585	0.027223570316128095	d__Bacteria	p__Actinobacteriota	c__Actinobacteria	o__Corynebacteriales	f__Corynebacteriaceae	g__Corynebacterium	Unclassified_g__Corynebacterium	forearm	3v2
05fafcc76412edec77c53f7dce960fc5	17.59770369456458	-0.08724549552421682	1.0234427187740263	0.0051416188721071	0.03470592738672292	d__Bacteria	p__Actinobacteriota	c__Actinobacteria	o__Propionibacteriales	f__Propionibacteriaceae	g__Cutibacterium	s__Cutibacterium_granulosum	forearm	3v2
a80354b0f0f3bbc0cdefb9bc14910b1a	6.384479601997686	0.0383345356692394	1.0171545871222991	0.006921544971958033	0.045109379300002354	d__Bacteria	p__Actinobacteriota	c__Actinobacteria	o__Actinomycetales	f__Actinomycetaceae	g__Actinomyces	Unclassified_g__Actinomyces	forearm	3v2
4f8285827d64ed44a3a48f09c8deb2fb	56.07920530417986	-0.057639647435994985	0.9973315772420386	0.007488202755874711	0.04717567736201068	d__Bacteria	p__Firmicutes	c__Clostridia	o__Peptostreptococcales-Tissierellales	f__Peptostreptococcales-Tissierellales	g__Peptoniphilus	s__uncultured_organism	forearm	3v2
43a54829cc0d7a58a61ad7f833cc2b22	496.5560428333177	-1.7556568003818567	1.5197700841532074	0.013133119196337237	0.0800696621970238	d__Bacteria	p__Firmicutes	c__Bacilli	o__Staphylococcales	f__Staphylococcaceae	g__Staphylococcus	Unclassified_g__Staphylococcus	forearm	3v2
7e64529549a54fc68cfc5e832c2f370a	20.185222190869897	-0.09387371017104316	1.0227159423628729	0.015398964847545927	0.08560012812312294	d__Bacteria	p__Firmicutes	c__Clostridia	o__Peptostreptococcales-Tissierellales	f__Peptostreptococcales-Tissierellales	g__Peptoniphilus	s__Peptoniphilus_lacrimalis	forearm	3v2
6bea738981525fdb75e2b867ba35838f	7.848884156378107	-0.03584304353297119	1.0164861997869543	0.015299284429512656	0.08560012812312294	d__Bacteria	p__Proteobacteria	c__Alphaproteobacteria	o__Caulobacterales	f__Caulobacteraceae	g__uncultured	s__uncultured_bacterium	forearm	3v2
62611dedc42201591d0c89973f903dde	1142.4221628511814	-1.5207374564778935	1.0303108301181079	0.015013043182805299	0.08560012812312294	d__Bacteria	p__Firmicutes	c__Bacilli	o__Staphylococcales	f__Staphylococcaceae	g__Staphylococcus	Unclassified_g__Staphylococcus	forearm	3v2
b280665a8f753938d190b6c5d73f30e9	76.31307660659297	-0.024858070136088706	1.0173204396189843	0.016908014219721868	0.08889799388871651	d__Bacteria	p__Proteobacteria	c__Gammaproteobacteria	o__Burkholderiales	f__Oxalobacteraceae	g__Massilia	Unclassified_g__Massilia	forearm	3v2
dae4e651068218732502aff09504d967	23.24906568120742	-0.010562079953742599	1.0162565688319838	0.016932951216898383	0.08889799388871651	d__Bacteria	p__Proteobacteria	c__Gammaproteobacteria	o__Burkholderiales	f__Oxalobacteraceae	g__Massilia	Unclassified_g__Massilia	forearm	3v2
ffbf4ea5fc3649bbc5eb6ecc6699a350	116.17612197509315	-0.058957658041241354	1.0181236474572548	0.018222557380901647	0.09308279310784895	d__Bacteria	p__Actinobacteriota	c__Actinobacteria	o__Corynebacteriales	f__Corynebacteriaceae	g__Corynebacterium	s__Corynebacterium_imitans	forearm	3v2
8f4d9dc16912c10cb3a5a180cd3dfa6b	13.26178552575966	-0.027034162224476004	1.0165226258316489	0.022692460768132604	0.112865133820449	d__Bacteria	p__Actinobacteriota	c__Actinobacteria	o__Micrococcales	f__Micrococcaceae	g__Arthrobacter	Unclassified_g__Arthrobacter	forearm	3v2
09403870435de24e0d1079059a287957	188.91766590964312	-0.277881320171206	1.0190128359434234	0.023875769368157735	0.11570565155337978	d__Bacteria	p__Actinobacteriota	c__Actinobacteria	o__Micrococcales	f__Micrococcaceae	g__Micrococcus	Unclassified_g__Micrococcus	forearm	3v2
d4e740bc5c2587cbbb188e8e30026611	641.5021434148036	-1.4672872005311093	0.9240551023662367	0.027623492053007893	0.1305209999504623	d__Bacteria	p__Actinobacteriota	c__Actinobacteria	o__Corynebacteriales	f__Corynebacteriaceae	g__Corynebacterium	s__Corynebacterium_tuberculostearicum	forearm	3v2
96de0f5bdec7a436c657e40b70bdfd39	108.92517691422253	-0.24318277283649875	1.0485256336956705	0.03297221541699199	0.15199387106857282	d__Bacteria	p__Actinobacteriota	c__Actinobacteria	o__Corynebacteriales	f__Corynebacteriaceae	g__Corynebacterium	s__Corynebacterium_amycolatum	forearm	3v2
0a1f5ed70dcb37a86924dbd5fde981af	247.98122738318062	-0.5498375043990791	1.1972883519146127	0.035516651383393646	0.15256016162412273	d__Bacteria	p__Proteobacteria	c__Gammaproteobacteria	o__Pseudomonadales	f__Moraxellaceae	g__Enhydrobacter	Unclassified_g__Enhydrobacter	forearm	3v2
62fa84d7e105e85e81d81bb1319a10ed	37.095150576779275	-0.05029482402212479	1.0179890760667814	0.03531800055696515	0.15256016162412273	d__Bacteria	p__Firmicutes	c__Clostridia	o__Peptostreptococcales-Tissierellales	f__Peptostreptococcales-Tissierellales	g__Peptoniphilus	s__uncultured_organism	forearm	3v2
3678d26eb8e3fd26e603acd051347085	216.38813828318794	-0.4358534280852946	1.1027732488694417	0.03539174184358337	0.15256016162412273	d__Bacteria	p__Firmicutes	c__Clostridia	o__Peptostreptococcales-Tissierellales	f__Peptostreptococcales-Tissierellales	g__Finegoldia	s__uncultured_bacterium	forearm	3v2
b02a8d33d018119dedb2db15db887bfd	1999.4918691268133	-1.090716158141533	0.6680114070148996	0.04149150706937521	0.1742643296913759	d__Bacteria	p__Actinobacteriota	c__Actinobacteria	o__Propionibacteriales	f__Propionibacteriaceae	g__Cutibacterium	Unclassified_g__Cutibacterium	forearm	3v2
372987c2ef20bcaf7cd99a5903885c6d	16.227269239499506	-0.014238959278328845	1.0158393082770827	0.04402029134389543	0.18086597965209208	d__Bacteria	p__Firmicutes	c__Bacilli	o__Staphylococcales	f__Staphylococcaceae	g__Staphylococcus	s__Staphylococcus_succinus	forearm	3v2
e191d6aabcdb2f385d8bb12827d2a207	32.67813718722774	-0.0383275779881472	1.0184997706546728	0.04539552609886835	0.1825479666528961	d__Bacteria	p__Proteobacteria	c__Alphaproteobacteria	o__Rhizobiales	f__Beijerinckiaceae	g__1174-901-12	s__uncultured_bacterium	forearm	3v2
15e409cec6365290b44b6ac6c6aad668	21.255229379344403	0.0011127005170743372	1.0173913369269638	0.051006724663800795	0.20083897836371564	d__Bacteria	p__Proteobacteria	c__Gammaproteobacteria	o__Pseudomonadales	f__Moraxellaceae	g__Acinetobacter	s__Acinetobacter_radioresistens	forearm	3v2
2168501a62fa4d68098a72b49bc79c8a	109.05891900127835	-0.07929880627386673	1.0228521002585593	0.05262409133518525	0.2029786380071431	d__Bacteria	p__Proteobacteria	c__Gammaproteobacteria	o__Pseudomonadales	f__Moraxellaceae	g__Moraxella	s__Moraxella_atlantae	forearm	3v2
51e0e4770d79e664b9ecfd495ac21955	21.938116841409396	-0.05487634325709066	1.0192888610029347	0.05927451895533895	0.21966439377566788	d__Bacteria	p__Actinobacteriota	c__Actinobacteria	o__Corynebacteriales	f__Corynebacteriaceae	g__Corynebacterium	s__Corynebacterium_minutissimum	forearm	3v2
8270ef16a97526023e95ac0236c92f78	88.62661551432761	-0.0034487417770990235	1.018005503513263	0.05843756496938837	0.21966439377566788	d__Bacteria	p__Firmicutes	c__Bacilli	o__Staphylococcales	f__Staphylococcaceae	g__Staphylococcus	s__Staphylococcus_saprophyticus	forearm	3v2
b2b3c0f0b487edaf28d7a348b354cdcb	30.136758180137917	-0.024065642997785224	1.0167089037078083	0.09237609364806891	0.3357515711439428	d__Bacteria	p__Proteobacteria	c__Gammaproteobacteria	o__Pseudomonadales	f__Moraxellaceae	g__Acinetobacter	Unclassified_g__Acinetobacter	forearm	3v2
966b19a13130d60f05588914768900fe	19.268536216305137	-0.014881132322677756	1.017824910087414	0.09685291737410823	0.34538115818314064	d__Bacteria	p__Firmicutes	c__Bacilli	o__Lactobacillales	f__Aerococcaceae	g__Facklamia	s__Facklamia_tabacinasalis	forearm	3v2
5330265e6e1b810077f0dab378c4c933	8.885734684653706	-0.010151221185251682	1.017367987360656	0.10716708672791143	0.37508480354769	d__Bacteria	p__Proteobacteria	c__Alphaproteobacteria	o__Rhizobiales	f__Beijerinckiaceae	g__Methylobacterium-Methylorubrum	Unclassified_g__Methylobacterium-Methylorubrum	forearm	3v2
19c88c43cefc0efae399898111815666	87.33763977265396	-0.13403450589750196	1.0054011056597965	0.11016407346246593	0.3785638160801102	d__Bacteria	p__Actinobacteriota	c__Actinobacteria	o__Micrococcales	f__Micrococcaceae	g__Kocuria	s__Kocuria_marina	forearm	3v2
5354b5f62e45014a1b54b8ad68cfa269	8.14100243978666	-0.012538977085610576	1.0179450354978903	0.11304061847078806	0.38103678374719274	d__Bacteria	p__Firmicutes	c__Negativicutes	o__Veillonellales-Selenomonadales	f__Veillonellaceae	g__Veillonella	Unclassified_g__Veillonella	forearm	3v2
0bb331a6433c10383d8ab7d12c5dc76d	200.11661724886918	-0.057965269210442656	1.0115019439263504	0.11733929853368631	0.38103678374719274	d__Bacteria	p__Firmicutes	c__Bacilli	o__Staphylococcales	f__Staphylococcaceae	g__Macrococcus	Unclassified_g__Macrococcus	forearm	3v2
4715d00a2315b24a3fcc1b66ae839a94	18.54893056883538	0.06052877326317089	1.0145428769293756	0.11841842150726378	0.38103678374719274	d__Bacteria	p__Proteobacteria	c__Alphaproteobacteria	o__Rhizobiales	f__Beijerinckiaceae	g__Methylobacterium-Methylorubrum	Unclassified_g__Methylobacterium-Methylorubrum	forearm	3v2
e1d098412c88700cbd3c119e7c62f2ca	169.4553063060683	-0.3419698695760182	1.0606764237763429	0.11894799069356811	0.38103678374719274	d__Bacteria	p__Firmicutes	c__Bacilli	o__Lactobacillales	f__Aerococcaceae	g__Aerococcus	Unclassified_g__Aerococcus	forearm	3v2
d6403e5b4389d1c8f2e1c218c0a59134	20.197618481562966	-0.06080559419195724	1.0198568860100952	0.1251967566642861	0.3943697834925012	d__Bacteria	p__Firmicutes	c__Negativicutes	o__Veillonellales-Selenomonadales	f__Veillonellaceae	g__Veillonella	Unclassified_g__Veillonella	forearm	3v2
2ae05911deffb79924172ae3f33cb05d	39.00460415818556	0.003793091846697914	1.0177501011368233	0.13542357307402075	0.41959107067196594	d__Bacteria	p__Proteobacteria	c__Alphaproteobacteria	o__Sphingomonadales	f__Sphingomonadaceae	g__Sphingomonas	Unclassified_g__Sphingomonas	forearm	3v2
80f26f6818000dc9d2be9cf5f11128ba	38.5813376438129	-0.09604534626243423	1.0207071313016025	0.13794590135388082	0.42051250574005605	d__Bacteria	p__Proteobacteria	c__Alphaproteobacteria	o__Rhizobiales	f__Beijerinckiaceae	Unclassified_f__Beijerinckiaceae	Unclassified_f__Beijerinckiaceae	forearm	3v2
0d23d485b6b9bd2ff3519bbc312d85cb	17.616188375491237	0.14887724362983518	1.032183604174978	0.1418994991420901	0.4256984974262703	d__Bacteria	p__Proteobacteria	c__Alphaproteobacteria	o__Sphingomonadales	f__Sphingomonadaceae	g__Sphingomonas	Unclassified_g__Sphingomonas	forearm	3v2
3543d61504c7e98e877c58c259bd1fdf	15.867367414270447	0.149043968352633	1.032386535733446	0.16030967950408495	0.45906862767078876	d__Bacteria	p__Firmicutes	c__Bacilli	o__Bacillales	f__Marinococcaceae	g__Sinobaca	s__Marinococcus_sp.	forearm	3v2
fdb401a34cb3a9afe89c3755e18f18fc	49.08823673947986	-0.02754200300191719	1.011943426946697	0.16003703232493924	0.45906862767078876	d__Bacteria	p__Actinobacteriota	c__Actinobacteria	o__Corynebacteriales	f__Corynebacteriaceae	g__Corynebacterium	s__Corynebacterium_lipophiloflavum	forearm	3v2
0a119bf9afca3d4b3183f69cb57d5ee2	9.059603783656849	-0.08224917635104295	1.023843901767949	0.15793216765690654	0.45906862767078876	d__Bacteria	p__Actinobacteriota	c__Actinobacteria	o__Micrococcales	f__Dermabacteraceae	g__Dermabacter	Unclassified_g__Dermabacter	forearm	3v2
04be702b895fe5ed0568344daf564276	34.34532316375889	-0.06606837861844714	1.0209764361140379	0.18353609303775933	0.5177361430468136	d__Bacteria	p__Firmicutes	c__Bacilli	o__Staphylococcales	f__Staphylococcaceae	g__Staphylococcus	Unclassified_g__Staphylococcus	forearm	3v2
ead034c20ec389f7f9d1c917cdc9d39c	30.233023169531272	-0.08855992341904367	1.023858238874874	0.19774784134615148	0.5496226766826857	d__Bacteria	p__Firmicutes	c__Clostridia	o__Peptostreptococcales-Tissierellales	f__Peptostreptococcales-Tissierellales	g__Anaerococcus	s__Anaerococcus_prevotii	forearm	3v2
82dbf7a5dba414abce2994e8eb6d58ea	11.81376617356608	-0.10397119384523755	1.0256554111529008	0.20191618202870187	0.5530747594699226	d__Bacteria	p__Firmicutes	c__Clostridia	o__Peptostreptococcales-Tissierellales	f__Peptostreptococcales-Tissierellales	g__Anaerococcus	Unclassified_g__Anaerococcus	forearm	3v2
5bdb2ac353127cd55b0edc0da340f948	10.594983439704626	-0.07897325649422678	1.0219635504006657	0.2150970870449233	0.5784725323594417	d__Bacteria	p__Firmicutes	c__Clostridia	o__Peptostreptococcales-Tissierellales	f__Peptostreptococcales-Tissierellales	g__Anaerococcus	Unclassified_g__Anaerococcus	forearm	3v2
368b283250885a211f8454f18f5082e8	23.21475643023548	-0.08243091141634734	1.02292405724225	0.21730978728846753	0.5784725323594417	d__Bacteria	p__Firmicutes	c__Clostridia	o__Peptostreptococcales-Tissierellales	f__Peptostreptococcales-Tissierellales	g__Peptoniphilus	s__Peptoniphilus_duerdenii	forearm	3v2
f14141d03c23f3658014090c72c23866	568.931719263496	-0.03127112468740852	1.0179138698766685	0.22474189819199702	0.5899474827539922	d__Bacteria	p__Firmicutes	c__Bacilli	o__Lactobacillales	f__Lactobacillaceae	g__Lactobacillus	Unclassified_g__Lactobacillus	forearm	3v2
854f8e7d460735f328f4d800139905ab	6.372341434899665	-0.09171272203391771	1.0243362996713392	0.23511462635348943	0.6087214298741028	d__Bacteria	p__Firmicutes	c__Clostridia	o__Peptostreptococcales-Tissierellales	f__Peptostreptococcales-Tissierellales	g__Anaerococcus	Unclassified_g__Anaerococcus	forearm	3v2
02e29495d81c4a3709bcb88e6561db63	12.438766534948673	-0.09214611287989743	1.022919578485659	0.24095400010632007	0.6154095408120878	d__Bacteria	p__Bacteroidota	c__Bacteroidia	o__Bacteroidales	f__Prevotellaceae	g__Prevotella	s__Prevotella_timonensis	forearm	3v2
a63e00666f9065bc0672c4d31b6c8bdb	9.082248668663762	-0.11944194476887263	1.0279327814323056	0.2449509726234326	0.6172764510110501	d__Bacteria	p__Proteobacteria	c__Alphaproteobacteria	o__Caulobacterales	f__Caulobacteraceae	g__uncultured	Unclassified_g__uncultured	forearm	3v2
a5b69f125c8e15c8b470bd65ffa241c1	41.1436400726768	0.027731923223268284	1.0161800310075508	0.2530533443694965	0.6293037116557216	d__Bacteria	p__Firmicutes	c__Bacilli	o__Lactobacillales	f__Carnobacteriaceae	g__Granulicatella	Unclassified_g__Granulicatella	forearm	3v2
44536e7d859312677ce835c0cb53eeca	89.53983243564258	0.1617113244051583	1.0113167138276802	0.2601217531999635	0.638480666945365	d__Bacteria	p__Firmicutes	c__Bacilli	o__Staphylococcales	f__Gemellaceae	g__Gemella	Unclassified_g__Gemella	forearm	3v2
3981d9783fe1e9e6c7c6cbd4c0db84d6	7.955677442847152	-0.013891243640577998	1.017763740131276	0.2770163268078108	0.6712318688035415	d__Bacteria	p__Actinobacteriota	c__Actinobacteria	o__Corynebacteriales	f__Corynebacteriaceae	g__Lawsonella	s__uncultured_bacterium	forearm	3v2
eb85c7baad7d46e934561f4a7801c617	5.1356031572829846	-0.08918449624782457	1.0243392561463482	0.2845656018472282	0.6743098870629722	d__Bacteria	p__Actinobacteriota	c__Actinobacteria	o__Corynebacteriales	f__Dietziaceae	g__Dietzia	s__Dietzia_timorensis	forearm	3v2
0aa6767415c3c1d08d147c80b16ec596	181.74754217131417	-0.022800145886127898	1.0175230533752642	0.29969328313909877	0.6743098870629722	d__Bacteria	p__Proteobacteria	c__Gammaproteobacteria	o__Pseudomonadales	f__Moraxellaceae	g__Acinetobacter	s__Acinetobacter_lwoffii	forearm	3v2
2b868acb906ca5a23d3950b48894cd70	292.6828644759471	-0.18176324709852493	0.9937148623564434	0.29567374616506026	0.6743098870629722	d__Bacteria	p__Actinobacteriota	c__Actinobacteria	o__Micrococcales	f__Micrococcaceae	g__Micrococcus	Unclassified_g__Micrococcus	forearm	3v2
6733378815d470250e75f81377eced81	25.811490818751764	-0.08105188647561365	1.0225601714297752	0.2910578950973276	0.6743098870629722	d__Bacteria	p__Actinobacteriota	c__Actinobacteria	o__Corynebacteriales	f__Corynebacteriaceae	g__Corynebacterium	Unclassified_g__Corynebacterium	forearm	3v2
b496ff86d0af680a337612617a0bc61f	9.339339145308976	-0.06537596969783652	1.0213636202502152	0.29621291655638493	0.6743098870629722	d__Bacteria	p__Firmicutes	c__Clostridia	o__Peptostreptococcales-Tissierellales	f__Peptostreptococcales-Tissierellales	g__Peptoniphilus	s__Peptoniphilus_coxii	forearm	3v2
a81edf8bb452c03edfa7901fbb5c69f9	19.61989941471079	-0.07279754088328534	1.022490839359412	0.28920894860857227	0.6743098870629722	d__Bacteria	p__Firmicutes	c__Bacilli	o__Lactobacillales	f__Carnobacteriaceae	g__Dolosigranulum	Unclassified_g__Dolosigranulum	forearm	3v2
f55704aa40686dd0097f789126ada526	9.585421117030975	-0.09119647544839592	1.0231624734871643	0.3049634706663088	0.6780952465403808	d__Bacteria	p__Proteobacteria	c__Alphaproteobacteria	o__Acetobacterales	f__Acetobacteraceae	g__Endobacter	s__uncultured_bacterium	forearm	3v2
8b9333a26df47785ce683a71dac0e96d	8.229398509798463	-0.05148430358860834	1.0213737833767749	0.31988899775860496	0.6870105062067009	d__Bacteria	p__Actinobacteriota	c__Actinobacteria	o__Micrococcales	f__Dermabacteraceae	g__Brachybacterium	Unclassified_g__Brachybacterium	forearm	3v2
f74e649e59df0451068808d46ee4b96e	8.764009048180352	0.10995248826722202	1.017772694392659	0.318017967767995	0.6870105062067009	d__Bacteria	p__Actinobacteriota	c__Actinobacteria	o__Corynebacteriales	f__Dietziaceae	g__Dietzia	Unclassified_g__Dietzia	forearm	3v2
2097952180d422c9ab996783df3ae8b7	35.99599417095781	-0.08642205663087428	1.0143164865191427	0.3209762854888923	0.6870105062067009	d__Bacteria	p__Actinobacteriota	c__Actinobacteria	o__Corynebacteriales	f__Corynebacteriaceae	g__Corynebacterium	Unclassified_g__Corynebacterium	forearm	3v2
20cac722e4c79ef8e001ba1a17ef9533	437.24683680847323	-0.21371977201174197	1.0015576062024305	0.3235128838751131	0.6870105062067009	d__Bacteria	p__Actinobacteriota	c__Actinobacteria	o__Corynebacteriales	f__Corynebacteriaceae	g__Corynebacterium	Unclassified_g__Corynebacterium	forearm	3v2
d5c4c164630bd3863f67305685ebe96d	6.320221766792296	-0.05624452326063386	1.021492381531489	0.36487479566117154	0.7662370708884603	d__Bacteria	p__Proteobacteria	c__Gammaproteobacteria	o__Pseudomonadales	f__Moraxellaceae	g__Psychrobacter	Unclassified_g__Psychrobacter	forearm	3v2
4a7f867d55034fd3b2b4b28e0b1dda36	76.6618211743779	-0.12366953783082711	1.015499407021329	0.38320750296057293	0.7899436135261082	d__Bacteria	p__Actinobacteriota	c__Actinobacteria	o__Corynebacteriales	f__Nocardiaceae	g__Rhodococcus	Unclassified_g__Rhodococcus	forearm	3v2
e6a7e8fc4bc8c8b8a23887160b4da226	38.1461556751382	-0.06869051391561061	1.0217438522116917	0.3845228171661479	0.7899436135261082	d__Bacteria	p__Firmicutes	c__Bacilli	o__Staphylococcales	f__Staphylococcaceae	g__Macrococcus	Unclassified_g__Macrococcus	forearm	3v2
e01ccd749960b04699eef783119e25ae	15.14358628455615	-0.08694819822317888	1.0209054992849709	0.4139935729978194	0.794187889226814	d__Bacteria	p__Proteobacteria	c__Gammaproteobacteria	o__Pseudomonadales	f__Pseudomonadaceae	g__Pseudomonas	Unclassified_g__Pseudomonas	forearm	3v2
52ec97b3f172a4212493adf8787a20ec	23.241238666934052	0.10533440737065555	1.0137350818610322	0.4105997491715802	0.794187889226814	d__Bacteria	p__Proteobacteria	c__Alphaproteobacteria	o__Caulobacterales	f__Caulobacteraceae	g__Brevundimonas	Unclassified_g__Brevundimonas	forearm	3v2
a3401f5cb6968170e846526513d7f33e	196.57255290335686	-0.09397092328219836	1.0229163891366455	0.4160031800711883	0.794187889226814	d__Bacteria	p__Proteobacteria	c__Gammaproteobacteria	o__Pseudomonadales	f__Moraxellaceae	g__Psychrobacter	Unclassified_g__Psychrobacter	forearm	3v2
adaee256a34ff7012e77d1a26d82b874	58.978880649536606	0.08740892148154235	1.0199014428487065	0.4110795636980737	0.794187889226814	d__Bacteria	p__Actinobacteriota	c__Actinobacteria	o__Micrococcales	f__Micrococcaceae	g__Rothia	Unclassified_g__Rothia	forearm	3v2
6b417b39f34767c53390a496d5935576	38.79154737316525	-0.14767675848887618	1.0346231327154312	0.40148712252436836	0.794187889226814	d__Bacteria	p__Firmicutes	c__Bacilli	o__Staphylococcales	f__Staphylococcaceae	g__Auricoccus-Abyssicoccus	Unclassified_g__Auricoccus-Abyssicoccus	forearm	3v2
50a8904c57fd732d9bcfb85307967767	10.685462526768097	-0.09501942952834909	1.0231575069118501	0.4124197698730505	0.794187889226814	d__Bacteria	p__Actinobacteriota	c__Actinobacteria	o__Corynebacteriales	f__Corynebacteriaceae	g__Corynebacterium	Unclassified_g__Corynebacterium	forearm	3v2
9a24c53948a060a82d579cc9012e1f3f	8.283142661941092	-0.04005811006787197	1.0197496790060296	0.407207963773683	0.794187889226814	d__Bacteria	p__Proteobacteria	c__Alphaproteobacteria	o__Rhizobiales	f__Beijerinckiaceae	g__1174-901-12	s__uncultured_bacterium	forearm	3v2
39b2ff26d516ce6eb36170b7f7fc67be	11.242990320261102	0.018432766412498396	1.0152722326539596	0.43617814307449987	0.8162145449611928	d__Bacteria	p__Actinobacteriota	c__Actinobacteria	o__Micrococcales	f__Micrococcaceae	g__Micrococcus	Unclassified_g__Micrococcus	forearm	3v2
6187eca79875aed702809476d2505dd7	20.250047471478727	-0.0028911476017712988	1.0046822923323502	0.4361431863221767	0.8162145449611928	d__Bacteria	p__Bacteroidota	c__Bacteroidia	o__Sphingobacteriales	f__Sphingobacteriaceae	g__Pedobacter	Unclassified_g__Pedobacter	forearm	3v2
f74217d5c5834071a38906e6d3355211	8.203361011514746	-0.06675949618309573	1.0206331718320114	0.45593767259077506	0.8366234963073446	d__Bacteria	p__Firmicutes	c__Clostridia	o__Peptostreptococcales-Tissierellales	f__Peptostreptococcales-Tissierellales	g__Anaerococcus	Unclassified_g__Anaerococcus	forearm	3v2
d0c54b93b799939b4ce0c2d85a83c6ab	19.744510078859545	-0.07862382152270261	1.0220430302194718	0.45389648610356403	0.8366234963073446	d__Bacteria	p__Firmicutes	c__Bacilli	o__Staphylococcales	f__Staphylococcaceae	g__Staphylococcus	Unclassified_g__Staphylococcus	forearm	3v2
0edfed32c2ae2c9a4927925e905cbc70	14.405090153093587	-0.009147294455757512	1.0172828194617425	0.4683974622088171	0.851222311129485	d__Bacteria	p__Proteobacteria	c__Alphaproteobacteria	o__Rhizobiales	f__Rhizobiaceae	g__Allorhizobium-Neorhizobium-Pararhizobium-Rhizobium	Unclassified_g__Allorhizobium-Neorhizobium-Pararhizobium-Rhizobium	forearm	3v2
07c3160551922faa7be5740ea3adc189	11.266282982895577	0.13320797217658856	1.0249740451621092	0.4835308255949608	0.8576886281515181	d__Bacteria	p__Proteobacteria	c__Gammaproteobacteria	o__Burkholderiales	f__Burkholderiaceae	g__Ralstonia	Unclassified_g__Ralstonia	forearm	3v2
ca2c9856d3dc934b8a86cfb222c4537c	6.379904068364684	0.1399984738662609	1.0249390729734296	0.48011364168376236	0.8576886281515181	d__Bacteria	p__Proteobacteria	c__Alphaproteobacteria	o__Sphingomonadales	f__Sphingomonadaceae	g__Rhizorhapis	Unclassified_g__Rhizorhapis	forearm	3v2
d4c8c638869e273d8559b24484fdb1f8	28.104106009607797	-0.0023757010238962812	1.0145766433358165	0.48556975244556844	0.8576886281515181	d__Bacteria	p__Firmicutes	c__Bacilli	o__Staphylococcales	f__Staphylococcaceae	g__Staphylococcus	Unclassified_g__Staphylococcus	forearm	3v2
6598b2f577f660405f5da1c98e47222e	13.08218057708773	0.025222501296245994	1.0162725931178125	0.5025397363730972	0.8794445386529202	d__Bacteria	p__Actinobacteriota	c__Actinobacteria	o__Kineosporiales	f__Kineosporiaceae	g__Kineosporia	Unclassified_g__Kineosporia	forearm	3v2
c5ccea21b43ffc03a1ab4d769be69f09	8.082795701196826	-0.0875519041922657	1.0232845553438277	0.5086759031035162	0.8820160154730694	d__Bacteria	p__Bacteroidota	c__Bacteroidia	o__Bacteroidales	f__Prevotellaceae	g__Prevotella	s__Prevotella_bivia	forearm	3v2
0f1320a5617299298a793661d3bd5804	14.367071781070303	0.15715544975785015	1.0224967612418292	0.5153472996578036	0.8854603603211353	d__Bacteria	p__Actinobacteriota	c__Actinobacteria	o__Micrococcales	f__Micrococcaceae	g__Micrococcus	s__Micrococcus_flavus	forearm	3v2
38d35259d514762b68b01441f4de5ade	13.67217023652724	-0.08862600295415278	1.0240735952407112	0.569817709347743	0.9446977812870476	d__Bacteria	p__Proteobacteria	c__Gammaproteobacteria	o__Burkholderiales	f__Oxalobacteraceae	g__Janthinobacterium	s__Janthinobacterium_lividum	forearm	3v2
d1316b26e5350da36e6456499ecdfe18	18.99074896368953	0.023612857211125323	1.0170388268976613	0.5669747532661443	0.9446977812870476	d__Bacteria	p__Actinobacteriota	c__Actinobacteria	o__Micrococcales	f__Micrococcaceae	Unclassified_f__Micrococcaceae	Unclassified_f__Micrococcaceae	forearm	3v2
08a1ca186cce0660dac1ca5d6a1ee636	16.484121377252535	-0.013375921501514718	1.0172040610628543	0.5658041117896959	0.9446977812870476	d__Bacteria	p__Actinobacteriota	c__Actinobacteria	o__Corynebacteriales	f__Corynebacteriaceae	g__Corynebacterium	s__Corynebacterium_minutissimum	forearm	3v2
5076876220676a6e3e615b26375bc410	12.108514210589655	-0.100371087420809	1.024041451698836	0.5659300043313218	0.9446977812870476	d__Bacteria	p__Proteobacteria	c__Gammaproteobacteria	o__Pseudomonadales	f__Pseudomonadaceae	g__Pseudomonas	Unclassified_g__Pseudomonas	forearm	3v2
c2ff7d885dd7411062e6968f5ca9ff15	7.380406510401461	-0.03990829911918706	1.017760955796948	0.5748163501220924	0.9446981754180476	d__Bacteria	p__Proteobacteria	c__Alphaproteobacteria	o__Rhizobiales	f__Beijerinckiaceae	g__1174-901-12	s__uncultured_bacterium	forearm	3v2
dbc7407c0c194353c292d8aa95922b3a	25.434808442736283	0.038223569770893535	1.0174781072948276	0.589031073723975	0.9597144218433731	d__Bacteria	p__Proteobacteria	c__Gammaproteobacteria	o__Pseudomonadales	f__Moraxellaceae	g__Acinetobacter	Unclassified_g__Acinetobacter	forearm	3v2
35c89fa7c2c73c248c8cc95864ba7adf	37.26418994620195	-0.04929996277584457	1.0187491550632646	0.5949475770579882	0.961069162939827	d__Bacteria	p__Firmicutes	c__Bacilli	o__Staphylococcales	f__Staphylococcaceae	g__Staphylococcus	Unclassified_g__Staphylococcus	forearm	3v2
a6694448f4b5f465459d3adc8fb9947c	7.900849907744899	0.01752373812537808	1.0108051620603595	0.6158295386990862	0.9780822085220781	d__Bacteria	p__Actinobacteriota	c__Actinobacteria	o__Propionibacteriales	f__Nocardioidaceae	g__Nocardioides	Unclassified_g__Nocardioides	forearm	3v2
b306b15627602395ca574dc249feb61d	25.1425796619113	-0.03186844905565401	1.0063415366172759	0.6130444087534559	0.9780822085220781	d__Bacteria	p__Firmicutes	c__Bacilli	o__Lactobacillales	f__Aerococcaceae	g__Eremococcus	s__uncultured_bacterium	forearm	3v2
6e68d3873eb052ed4a4c880b2b858e2a	22.703391841995188	-0.05907493613747149	1.0152110982165818	0.6217597760209708	0.979271647233029	d__Bacteria	p__Firmicutes	c__Bacilli	o__Lactobacillales	f__Aerococcaceae	g__Abiotrophia	s__uncultured_bacterium	forearm	3v2
843e7a1382d2300fd69768e2029cdd5e	29.290546732663906	-0.06671853122140792	1.021271828927973	0.7525106484987478	0.9893587450273678	d__Bacteria	p__Actinobacteriota	c__Actinobacteria	o__Corynebacteriales	f__Corynebacteriaceae	g__Corynebacterium	s__Corynebacterium_propinquum	forearm	3v2
8146deefacadef2055916d06c19a3abd	35.396765474292785	-0.04060445041808244	1.0188718025912191	0.6769433585388023	0.9893587450273678	d__Bacteria	p__Firmicutes	c__Bacilli	o__Staphylococcales	f__Staphylococcaceae	g__Jeotgalicoccus	Unclassified_g__Jeotgalicoccus	forearm	3v2
f359d6b12d6df77fce3684238719e6c2	135.41222183198062	0.11233228994029194	0.984304136902171	0.8590344113871613	0.9893587450273678	d__Bacteria	p__Proteobacteria	c__Alphaproteobacteria	o__Sphingomonadales	f__Sphingomonadaceae	g__Sphingomonas	Unclassified_g__Sphingomonas	forearm	3v2
12d737c4baa575cd3d348363141f598e	5.30704296140443	0.007197831251461455	1.0095405760782725	0.8324701574148942	0.9893587450273678	d__Bacteria	p__Firmicutes	c__Bacilli	o__Staphylococcales	f__Staphylococcaceae	g__Staphylococcus	Unclassified_g__Staphylococcus	forearm	3v2
580a11993399ebc06494e61e70a90137	8.568114015655572	-0.01637070077961857	1.0100500695944674	0.9841240426727257	0.9893587450273678	d__Bacteria	p__Actinobacteriota	c__Actinobacteria	o__Micrococcales	f__Micrococcaceae	g__Micrococcus	Unclassified_g__Micrococcus	forearm	3v2
d36499c9f338b19f604b84ac18a8ca84	3.5626661298059545	-0.054668857411384164	1.0194738976171336	0.6395995967320578	0.9893587450273678	d__Bacteria	p__Actinobacteriota	c__Actinobacteria	o__Corynebacteriales	f__Corynebacteriaceae	g__Corynebacterium	Unclassified_g__Corynebacterium	forearm	3v2
ecc8367537453bf22a466def66e8684f	28.65971065588478	0.007755655313816432	1.008826014084101	0.9448262562359674	0.9893587450273678	d__Bacteria	p__Actinobacteriota	c__Actinobacteria	o__Micrococcales	f__Brevibacteriaceae	g__Brevibacterium	s__Brevibacterium_pityocampae	forearm	3v2
c4a5d68c1391a83b4bab19e5812a7904	23.3800991312581	-0.020181504619464094	1.017886520150902	0.9130117469517074	0.9893587450273678	d__Bacteria	p__Actinobacteriota	c__Actinobacteria	o__Corynebacteriales	f__Corynebacteriaceae	g__Corynebacterium	Unclassified_g__Corynebacterium	forearm	3v2
82a9579aaed9a7b056764ff9e13bf5b5	23.24801844992534	-0.09763055656258735	1.0253635604704072	0.7322427154371245	0.9893587450273678	d__Bacteria	p__Firmicutes	c__Clostridia	o__Peptostreptococcales-Tissierellales	f__Peptostreptococcales-Tissierellales	g__Anaerococcus	Unclassified_g__Anaerococcus	forearm	3v2
18eb929cf9350e0af65cf863c2786858	33.5337226332584	-0.010159689575583919	1.0074776531163632	0.8844340554744428	0.9893587450273678	d__Bacteria	p__Proteobacteria	c__Gammaproteobacteria	o__Pasteurellales	f__Pasteurellaceae	g__Haemophilus	Unclassified_g__Haemophilus	forearm	3v2
fc8d9d13ad64aa9927718c9c21f3f400	134.83237936328194	0.05099398975894874	1.00893964099039	0.8990489375481073	0.9893587450273678	d__Bacteria	p__Actinobacteriota	c__Actinobacteria	o__Corynebacteriales	f__Corynebacteriaceae	g__Corynebacterium	Unclassified_g__Corynebacterium	forearm	3v2
44eb603ac11f6bad4a83878080a29a69	12.597553181298471	-0.06891109686373445	1.0210602179078228	0.6878316066481083	0.9893587450273678	d__Bacteria	p__Firmicutes	c__Clostridia	o__Peptostreptococcales-Tissierellales	f__Peptostreptococcales-Tissierellales	g__Ezakiella	s__uncultured_bacterium	forearm	3v2
67fe68b10effbc7af1e15eb1d66f58af	14.83255635318167	-0.02622963410874822	1.0170095923311335	0.6474583437019488	0.9893587450273678	d__Bacteria	p__Proteobacteria	c__Alphaproteobacteria	o__Rhizobiales	f__Xanthobacteraceae	Unclassified_f__Xanthobacteraceae	Unclassified_f__Xanthobacteraceae	forearm	3v2
36ecda6f42178332774470cd6c311ccc	4.190352694715941	0.03357375021761286	1.0173222879823187	0.8611566253602556	0.9893587450273678	d__Bacteria	p__Actinobacteriota	c__Actinobacteria	o__Frankiales	f__Frankiaceae	g__Jatrophihabitans	Unclassified_g__Jatrophihabitans	forearm	3v2
2fec54f0c0f307169196798d6d94595c	21.947179650087005	-0.009499552980481631	1.0177859004164698	0.7832100001474932	0.9893587450273678	d__Bacteria	p__Firmicutes	c__Bacilli	o__Lactobacillales	f__Carnobacteriaceae	g__Carnobacterium	Unclassified_g__Carnobacterium	forearm	3v2
bd50f739b6f809dd8cfc398c458813a6	16.583074851979916	-0.03153630385554052	1.0169445108903845	0.9199270839471475	0.9893587450273678	d__Bacteria	p__Proteobacteria	c__Gammaproteobacteria	o__Pseudomonadales	f__Moraxellaceae	g__Acinetobacter	Unclassified_g__Acinetobacter	forearm	3v2
9539c21798e79503a0c61a10a319ef43	17.50863727870121	-0.07477317199652911	1.022712242216811	0.8464343457692156	0.9893587450273678	d__Bacteria	p__Proteobacteria	c__Gammaproteobacteria	o__Pseudomonadales	f__Moraxellaceae	g__Acinetobacter	Unclassified_g__Acinetobacter	forearm	3v2
34a2d1fa21fff998daacdae18eb874c3	45.48350161549802	-0.07531261779290638	1.0209857497824086	0.7390596321101981	0.9893587450273678	d__Bacteria	p__Proteobacteria	c__Gammaproteobacteria	o__Pseudomonadales	f__Moraxellaceae	g__Acinetobacter	Unclassified_g__Acinetobacter	forearm	3v2
f41a19256ad96d9eefcd0109c8bc3be0	17.36534890108501	0.10986750851787254	1.0152799065694744	0.8444434087975254	0.9893587450273678	d__Bacteria	p__Actinobacteriota	c__Actinobacteria	o__Micrococcales	f__Microbacteriaceae	g__Curtobacterium	Unclassified_g__Curtobacterium	forearm	3v2
d71a23d2c2e51b81e867a7ae447a0fdd	6.53709490600238	-0.028953894381232314	1.0167806053125932	0.8621150429899731	0.9893587450273678	d__Bacteria	p__Bacteroidota	c__Bacteroidia	o__Flavobacteriales	f__Weeksellaceae	g__Chryseobacterium	s__Chryseobacterium_taklimakanense	forearm	3v2
d10fe1cfdc87d697c60064e7c1556b6c	12.986850611009318	0.03105389016856186	1.017713110135646	0.9153571697018702	0.9893587450273678	d__Bacteria	p__Proteobacteria	c__Alphaproteobacteria	o__Rhizobiales	f__Beijerinckiaceae	g__Methylobacterium-Methylorubrum	Unclassified_g__Methylobacterium-Methylorubrum	forearm	3v2
7ef8fea4279bc38e2cfaf25d920092d4	11.915973174780586	-0.029661381277934412	1.019203981907036	0.9145368877762807	0.9893587450273678	d__Bacteria	p__Proteobacteria	c__Alphaproteobacteria	o__Acetobacterales	f__Acetobacteraceae	g__uncultured	s__metagenome	forearm	3v2
3835e304a2d4a518f6e249be5e14f50a	90.89577256634487	0.031904503307087224	0.9631275630672171	0.8839059290819246	0.9893587450273678	d__Bacteria	p__Actinobacteriota	c__Actinobacteria	o__Corynebacteriales	f__Corynebacteriaceae	g__Corynebacterium	s__Corynebacterium_appendicis	forearm	3v2
7c06ce0e3d7489f34846aab568b8ceb5	8.915334344096559	-0.02144744666783903	1.0170143159223817	0.8852023279953787	0.9893587450273678	d__Bacteria	p__Proteobacteria	c__Alphaproteobacteria	o__Sphingomonadales	f__Sphingomonadaceae	g__Sphingomonas	s__Sphingomonas_glacialis	forearm	3v2
98c60003caac4798b6e9a0da3102d2dd	66.67323771578027	0.02264519349952856	1.0028942441073392	0.9588387189047775	0.9893587450273678	d__Bacteria	p__Firmicutes	c__Bacilli	o__Lactobacillales	f__Streptococcaceae	g__Streptococcus	Unclassified_g__Streptococcus	forearm	3v2
1d4ca2bb594427dfce49a71f07f88b47	7.282680097503234	-0.003625623895130097	1.0155984139200447	0.6705076707435367	0.9893587450273678	d__Bacteria	p__Actinobacteriota	c__Actinobacteria	o__Micrococcales	f__Microbacteriaceae	Unclassified_f__Microbacteriaceae	Unclassified_f__Microbacteriaceae	forearm	3v2
96934323f9a246affe8c4cf67c7637fc	5.951786966242586	-0.026335926255397008	1.0168198095800582	0.9097498938788409	0.9893587450273678	d__Bacteria	p__Proteobacteria	c__Gammaproteobacteria	o__Pseudomonadales	f__Moraxellaceae	g__Acinetobacter	Unclassified_g__Acinetobacter	forearm	3v2
2cb50ce0b7cf4daa18125161c2be0cc4	6.16009155412828	-0.020776775904779072	1.0185062170788297	0.9134189533626831	0.9893587450273678	d__Bacteria	p__Proteobacteria	c__Alphaproteobacteria	o__Rhizobiales	f__Beijerinckiaceae	g__Methylobacterium-Methylorubrum	Unclassified_g__Methylobacterium-Methylorubrum	forearm	3v2
c8c27991fc4b9dbaf393e756a8480704	19.395096825529627	-0.03598505480773469	1.0173399495056166	0.9103418972057015	0.9893587450273678	d__Bacteria	p__Firmicutes	c__Clostridia	o__Clostridiales	f__Clostridiaceae	g__Clostridium_sensu_stricto_13	Unclassified_g__Clostridium_sensu_stricto_13	forearm	3v2
d6593f60cb60e2af28ba322db25121bc	21.967060640771543	0.009044699624699986	1.0164556379791665	0.8276253513898535	0.9893587450273678	d__Bacteria	p__Proteobacteria	c__Alphaproteobacteria	o__Acetobacterales	f__Acetobacteraceae	g__uncultured	Unclassified_g__uncultured	forearm	3v2
bf51277fc250d0027512309725ff074f	12.897991593795862	0.1274107330770858	1.0135000604564466	0.9684432788054353	0.9893587450273678	d__Bacteria	p__Actinobacteriota	c__Actinobacteria	o__Micrococcales	f__Micrococcaceae	g__Rothia	Unclassified_g__Rothia	forearm	3v2
720e37713a3232c2a5bd8b050a4f3ddf	9.304075763209326	0.003161575642355417	1.017163401356774	0.9615817294470042	0.9893587450273678	d__Bacteria	p__Proteobacteria	c__Alphaproteobacteria	o__Rhizobiales	f__Beijerinckiaceae	g__Methylorosula	Unclassified_g__Methylorosula	forearm	3v2
5e6563ee1bede7e7b1b77ac59e1a4e93	23.87279321613902	-0.026423104761726834	1.0178699843970511	0.8421017754683182	0.9893587450273678	d__Bacteria	p__Actinobacteriota	c__Actinobacteria	o__Micrococcales	f__Dermacoccaceae	g__Dermacoccus	Unclassified_g__Dermacoccus	forearm	3v2
d2056d7ce9b69aef41f72d361c733f7b	8.783421230717664	0.008291397053165723	1.0160636365558713	0.9791174331968259	0.9893587450273678	d__Bacteria	p__Fusobacteriota	c__Fusobacteriia	o__Fusobacteriales	f__Fusobacteriaceae	g__Fusobacterium	s__Fusobacterium_periodonticum	forearm	3v2
c60f1d98e827a16670a077790dda7e0d	4.854608123408694	-0.028928208586379487	1.017875651444184	0.9455910012293313	0.9893587450273678	d__Bacteria	p__Proteobacteria	c__Gammaproteobacteria	o__Burkholderiales	f__Oxalobacteraceae	g__Massilia	Unclassified_g__Massilia	forearm	3v2
a6953f1796bdd80b69625cdf7a015366	7.468660735157522	0.041395934231680434	1.0165137441235905	0.9361677891114139	0.9893587450273678	d__Bacteria	p__Proteobacteria	c__Alphaproteobacteria	o__Rhizobiales	f__Beijerinckiaceae	g__1174-901-12	Unclassified_g__1174-901-12	forearm	3v2
b892e9eb84726d344e7af5fa0a4047fa	8.2424353155168	0.01447383959613183	1.0156813428777545	0.8181774983450314	0.9893587450273678	d__Bacteria	p__Actinobacteriota	c__Actinobacteria	o__Propionibacteriales	f__Nocardioidaceae	g__Nocardioides	Unclassified_g__Nocardioides	forearm	3v2
c2fb55a0b77c8657593d9283d0845555	34.9519398716764	-0.04867418914643924	1.0205257031606703	0.757745623205547	0.9893587450273678	d__Bacteria	p__Proteobacteria	c__Gammaproteobacteria	o__Pseudomonadales	f__Moraxellaceae	g__Moraxella	s__Moraxella_atlantae	forearm	3v2
1b43275cefce137278a991ae1049f842	92.20251130885121	-0.03242969993599088	0.9725593298193301	0.9581469444047446	0.9893587450273678	d__Bacteria	p__Proteobacteria	c__Alphaproteobacteria	o__Rhizobiales	f__Beijerinckiaceae	g__1174-901-12	Unclassified_g__1174-901-12	forearm	3v2
f2ddccf69492f26b8022cc0d68c76fda	6.626626242931839	0.03082439320262025	1.0163340953919056	0.7445324804453902	0.9893587450273678	d__Bacteria	p__Proteobacteria	c__Alphaproteobacteria	o__Sphingomonadales	f__Sphingomonadaceae	g__Sphingomonas	s__Sphingomonas_glacialis	forearm	3v2
c6b516ae2ba507f85cf0eede12bfa499	18.594701966056714	0.030987766918725092	1.001981140611894	0.7917626036831162	0.9893587450273678	d__Bacteria	p__Firmicutes	c__Bacilli	o__Staphylococcales	f__Staphylococcaceae	g__Staphylococcus	Unclassified_g__Staphylococcus	forearm	3v2
4da708efa291c1ea7e13c0fb91771403	7.312353357677559	-0.048760509493361054	1.019049755142062	0.7774363349265809	0.9893587450273678	d__Bacteria	p__Firmicutes	c__Bacilli	o__Staphylococcales	f__Staphylococcaceae	g__Staphylococcus	Unclassified_g__Staphylococcus	forearm	3v2
ec76e919f56c996b4475a184b44ee47d	23.870104003423283	-0.040189856600530365	1.0174922860979143	0.8879436673026705	0.9893587450273678	d__Bacteria	p__Proteobacteria	c__Gammaproteobacteria	o__Pseudomonadales	f__Moraxellaceae	g__Moraxella	s__Moraxella_atlantae	forearm	3v2
ae80ee1968a868df26cebfe372f0612d	7.376095563105581	0.08547263159686116	1.0056683156707118	0.9785096814874021	0.9893587450273678	d__Bacteria	p__Firmicutes	c__Bacilli	o__Lactobacillales	f__Streptococcaceae	g__Streptococcus	Unclassified_g__Streptococcus	forearm	3v2
0bb543155b612df6be80da76efef1621	6.00038815836042	0.0694820208090538	1.0049113176133568	0.9434667315928092	0.9893587450273678	d__Bacteria	p__Actinobacteriota	c__Actinobacteria	o__Corynebacteriales	f__Corynebacteriaceae	g__Corynebacterium	s__Corynebacterium_durum	forearm	3v2
3ae478d9b3d67f754a458c161e8b2996	6.253682069290372	0.00480597631640441	1.016695544662687	0.8090746404115149	0.9893587450273678	d__Bacteria	p__Proteobacteria	c__Alphaproteobacteria	o__Rhizobiales	f__Beijerinckiaceae	g__Methylocella	s__uncultured_bacterium	forearm	3v2
dd8c8d60bfca3e1df01a4bbff8d3326e	13.527157870245784	0.12733343491391197	1.0221965050110426	0.7910495018086302	0.9893587450273678	d__Bacteria	p__Proteobacteria	c__Alphaproteobacteria	o__Sphingomonadales	f__Sphingomonadaceae	g__Sphingomonas	Unclassified_g__Sphingomonas	forearm	3v2
8169a2a492dbf97b47f3575f2df491d8	9.297461600655772	0.02219018362720403	1.0143665050342665	0.6612452046770214	0.9893587450273678	d__Bacteria	p__Actinobacteriota	c__Actinobacteria	o__Corynebacteriales	f__Mycobacteriaceae	g__Mycobacterium	Unclassified_g__Mycobacterium	forearm	3v2
ddb24090f3e0905d20d30e0519a13be8	9.290375630127238	0.02817927801795331	1.0169512494481159	0.983367174590967	0.9893587450273678	d__Bacteria	p__Actinobacteriota	c__Actinobacteria	o__Frankiales	f__Frankiaceae	g__Jatrophihabitans	Unclassified_g__Jatrophihabitans	forearm	3v2
0fd26eabb903c451034de176671f7a56	4.906552808427697	-1.8725029171865376e-4	1.0159191527180909	0.7927964800209247	0.9893587450273678	d__Bacteria	p__Proteobacteria	c__Alphaproteobacteria	o__Rhizobiales	f__Beijerinckiaceae	g__Methylocella	s__uncultured_bacterium	forearm	3v2
87d662e1ccfdd7bd0f6d01b2dabe4c8d	16.25504179493301	-0.015289172075806065	1.0175675463259959	0.7627591355692526	0.9893587450273678	d__Bacteria	p__Actinobacteriota	c__Actinobacteria	o__Micrococcales	f__Microbacteriaceae	Unclassified_f__Microbacteriaceae	Unclassified_f__Microbacteriaceae	forearm	3v2
ab79f6505ea50ee445435144467d7355	51.37873335243257	-0.027486435718239485	1.0168675197641888	0.9473536750383855	0.9893587450273678	d__Bacteria	p__Actinobacteriota	c__Actinobacteria	o__Corynebacteriales	f__Corynebacteriaceae	g__Corynebacterium	s__Corynebacterium_glucuronolyticum	forearm	3v2
5668d47c60567e85b2a45ea4d62ec2fe	9.736511820757796	0.04135612824534958	1.017734397727906	0.8880449615146094	0.9893587450273678	d__Bacteria	p__Actinobacteriota	c__Actinobacteria	o__Corynebacteriales	f__Mycobacteriaceae	g__Mycobacterium	Unclassified_g__Mycobacterium	forearm	3v2
991f7de7fa94faa096136b515ad172af	10.887737189229023	0.004208422618360955	1.016104214984173	0.8288076562184	0.9893587450273678	d__Bacteria	p__Proteobacteria	c__Gammaproteobacteria	o__Pseudomonadales	f__Moraxellaceae	g__Acinetobacter	s__Acinetobacter_ursingii	forearm	3v2
fb3a1838e4556844efebeb418e436360	7.943602986085113	0.1010214918079055	1.0194624844540654	0.9161833683304037	0.9893587450273678	d__Bacteria	p__Firmicutes	c__Bacilli	o__Lactobacillales	f__Streptococcaceae	g__Streptococcus	s__Streptococcus_anginosus	forearm	3v2
81b50cbc69b355d6a2207d370e9634c5	10.023257809410874	0.03592132252203524	1.0168205076398502	0.715088877657166	0.9893587450273678	d__Bacteria	p__Proteobacteria	c__Gammaproteobacteria	o__Pseudomonadales	f__Pseudomonadaceae	g__Pseudomonas	Unclassified_g__Pseudomonas	forearm	3v2
eec84d299e35d6849ab4bee59a47802c	5.586303361664615	-0.03182357978419301	1.0169877530724227	0.9148634716837055	0.9893587450273678	d__Bacteria	p__Firmicutes	c__Clostridia	o__Peptostreptococcales-Tissierellales	f__Peptostreptococcales-Tissierellales	g__Anaerococcus	Unclassified_g__Anaerococcus	forearm	3v2
ec098ad12ef2923b449a01762462578b	13.14661659646707	0.09933289569835595	1.0190208441669115	0.8565215158758144	0.9893587450273678	d__Bacteria	p__Firmicutes	c__Bacilli	o__Lactobacillales	f__Streptococcaceae	g__Lactococcus	s__Lactococcus_lactis	forearm	3v2
bb48d4fe6403e7ecb4bc406617649cd8	575.2919614083773	0.08816971237190872	1.0050110984105067	0.8427456740836428	0.9893587450273678	d__Bacteria	p__Firmicutes	c__Bacilli	o__Lactobacillales	f__Lactobacillaceae	g__Lactobacillus	s__Lactobacillus_iners	forearm	3v2
b806e0462569e4b3467b396640400484	47.41570236992439	0.10297615075531961	1.0036269423119835	0.9378016455104571	0.9893587450273678	d__Bacteria	p__Proteobacteria	c__Alphaproteobacteria	o__Sphingomonadales	f__Sphingomonadaceae	Unclassified_f__Sphingomonadaceae	Unclassified_f__Sphingomonadaceae	forearm	3v2
9c8fe4f590ed08b997a8ca49bb3bb647	11.63027580640913	3.8029537290712093e-4	1.0158132468015388	0.9321164428576554	0.9893587450273678	d__Bacteria	p__Actinobacteriota	c__Actinobacteria	o__Corynebacteriales	f__Nocardiaceae	g__Rhodococcus	Unclassified_g__Rhodococcus	forearm	3v2
6e7317c14238561fe5865674e3a3206d	18.611017385910113	0.03465773683121637	1.0163207059867263	0.9742451151900156	0.9893587450273678	d__Bacteria	p__Firmicutes	c__Bacilli	o__Lactobacillales	f__Streptococcaceae	g__Streptococcus	Unclassified_g__Streptococcus	forearm	3v2
0842eb17dc281bd9ce3b8eb62f1b904c	8.588140465212158	-0.04573369870598981	1.0201555130034663	0.8101688190207643	0.9893587450273678	d__Bacteria	p__Actinobacteriota	c__Actinobacteria	o__Micrococcales	f__Micrococcaceae	g__Micrococcus	Unclassified_g__Micrococcus	forearm	3v2
eb22905b6f4f9e46d68e84d518d6dc05	12.61056083340207	-0.057990605000028325	1.018987121968597	0.7682849377578622	0.9893587450273678	d__Bacteria	p__Proteobacteria	c__Alphaproteobacteria	o__Caulobacterales	f__Caulobacteraceae	g__Brevundimonas	Unclassified_g__Brevundimonas	forearm	3v2
cff6a34449ef27724c8aee6219ed346c	10.544599047184601	-0.0035891754638877737	1.0153129780486967	0.9815462247526052	0.9893587450273678	d__Bacteria	p__Actinobacteriota	c__Actinobacteria	o__Corynebacteriales	f__Corynebacteriaceae	g__Corynebacterium	Unclassified_g__Corynebacterium	forearm	3v2
2f69f1432cc0f61bd2d3ef18bf028b4a	14.407061573059234	-0.029031372995433718	1.0176738644906536	0.9698646920501479	0.9893587450273678	d__Bacteria	p__Proteobacteria	c__Gammaproteobacteria	o__Pseudomonadales	f__Moraxellaceae	g__Acinetobacter	s__Acinetobacter_guillouiae	forearm	3v2
4116d93af7e1c30d4f27236d19ce075e	6.182092801009238	-0.02131076028930351	1.0170642012162476	0.8304635103900427	0.9893587450273678	d__Bacteria	p__Firmicutes	c__Bacilli	o__Staphylococcales	f__Staphylococcaceae	g__Staphylococcus	Unclassified_g__Staphylococcus	forearm	3v2
1e5173d2544ba51fe8f750b96c01281f	8.01290720468454	-0.012894917633985644	1.015021969003262	0.7843794248391596	0.9893587450273678	d__Bacteria	p__Proteobacteria	c__Gammaproteobacteria	o__Burkholderiales	f__Oxalobacteraceae	g__Massilia	Unclassified_g__Massilia	forearm	3v2
13785f0aa34992209c67c3caeebbd429	13.70192648079017	-0.02050041194243132	1.0184700749810895	1	1	d__Bacteria	p__Firmicutes	c__Bacilli	o__Lactobacillales	f__Streptococcaceae	g__Streptococcus	Unclassified_g__Streptococcus	forearm	3v2
5bcfcd6cb696776e32cf96aa730ff21e	17.78146585955009	-0.1871418853868102	1.0408720544749201	5.100975353314001e-12	3.6982071311526506e-9	d__Bacteria	p__Proteobacteria	c__Gammaproteobacteria	o__Burkholderiales	f__Oxalobacteraceae	g__Massilia	Unclassified_g__Massilia	hand	2v1
3ae88e94b2cc14e07f12811ed5833396	8.96770576430218	-0.09111624852977665	1.0186267447785273	3.4792948741115416e-11	1.2612443918654339e-8	d__Bacteria	p__Actinobacteriota	c__Actinobacteria	o__Propionibacteriales	f__Nocardioidaceae	g__Nocardioides	s__Nocardioides_exalbidus	hand	2v1
c8c27991fc4b9dbaf393e756a8480704	63.6574066117862	4.695891865491554	0.9883997679910066	5.170613899818341e-10	1.2495650257894325e-7	d__Bacteria	p__Firmicutes	c__Clostridia	o__Clostridiales	f__Clostridiaceae	g__Clostridium_sensu_stricto_13	Unclassified_g__Clostridium_sensu_stricto_13	hand	2v1
f9f6458bc2556b56d0d7e430610c94a5	14.112526665956029	-0.1063299044443387	1.0245405197781225	2.244531697880994e-8	1.0848569873091472e-6	d__Bacteria	p__Proteobacteria	c__Gammaproteobacteria	o__Burkholderiales	f__Oxalobacteraceae	g__Massilia	Unclassified_g__Massilia	hand	2v1
c344e2350f236f914342f4cbbbc738f0	4.188147853293441	0.10939981869639596	1.0249181102439462	1.9377027584346303e-8	1.0848569873091472e-6	d__Bacteria	p__Proteobacteria	c__Alphaproteobacteria	o__Rhizobiales	f__Beijerinckiaceae	g__1174-901-12	s__uncultured_soil	hand	2v1
1c8e4239c8f522643b352ba63a42c568	3.3067984964863424	0.11469259015777572	1.0255494617924996	2.0214242730477613e-8	1.0848569873091472e-6	d__Bacteria	p__Actinobacteriota	c__Actinobacteria	o__Corynebacteriales	f__Mycobacteriaceae	g__Mycobacterium	Unclassified_g__Mycobacterium	hand	2v1
860053cf4e2e67d260983a62dcfd84a2	4.567102536324866	-0.051570648101624456	1.0189527007129333	2.0597089248790624e-8	1.0848569873091472e-6	d__Bacteria	p__Actinobacteriota	c__Actinobacteria	o__Frankiales	f__Acidothermaceae	g__Acidothermus	Unclassified_g__Acidothermus	hand	2v1
5354b5f62e45014a1b54b8ad68cfa269	5.0799777633269105	-0.13598007963555714	1.0283847272668585	2.042582026039038e-8	1.0848569873091472e-6	d__Bacteria	p__Firmicutes	c__Negativicutes	o__Veillonellales-Selenomonadales	f__Veillonellaceae	g__Veillonella	Unclassified_g__Veillonella	hand	2v1
ece58767b5b10fe920a8bfe1ab003f24	11.776438682071692	0.10915214702388695	1.0245917043165185	1.9236006531068875e-8	1.0848569873091472e-6	d__Bacteria	p__Actinobacteriota	c__Actinobacteria	o__Frankiales	f__Frankiaceae	g__Jatrophihabitans	Unclassified_g__Jatrophihabitans	hand	2v1
42375699bd6c70737c3e92b1378f402d	3.3452550061507385	0.05229755586176228	1.0177628517697874	2.0783287672805593e-8	1.0848569873091472e-6	d__Bacteria	p__Proteobacteria	c__Alphaproteobacteria	o__Micropepsales	f__Micropepsaceae	g__uncultured	s__metagenome	hand	2v1
62da00e12164803bdd33f06fea4fa3ab	3.139945297673711	0.06856458357758462	1.0197329353319813	2.0739564358638077e-8	1.0848569873091472e-6	d__Bacteria	p__Proteobacteria	c__Gammaproteobacteria	o__Burkholderiales	f__Comamonadaceae	g__Polaromonas	Unclassified_g__Polaromonas	hand	2v1
ec31e6d9b562fcf287c0468398b0f7d2	8.606526010668897	-0.059760498139180884	1.0193407621292474	2.1720225653874215e-8	1.0848569873091472e-6	d__Bacteria	p__Proteobacteria	c__Gammaproteobacteria	o__Burkholderiales	f__Oxalobacteraceae	g__Massilia	Unclassified_g__Massilia	hand	2v1
ddb24090f3e0905d20d30e0519a13be8	14.474836506158809	0.2354847394554298	1.0532725495910784	1.6001344963826187e-8	1.0848569873091472e-6	d__Bacteria	p__Actinobacteriota	c__Actinobacteria	o__Frankiales	f__Frankiaceae	g__Jatrophihabitans	Unclassified_g__Jatrophihabitans	hand	2v1
be9942ac70b21c59e9c39dfe8568acc9	3.9666627079476404	0.08762855977028089	1.0202900979345406	1.9603472427022563e-8	1.0848569873091472e-6	d__Bacteria	p__Actinobacteriota	c__Actinobacteria	o__Micrococcales	f__Cellulomonadaceae	g__Cellulomonas	Unclassified_g__Cellulomonas	hand	2v1
5b1ef1d61970dd2640f7c6ad6e68c9c3	2.7999950061006316	-0.08899925023881933	1.0225497859219195	1.9608431304729686e-8	1.0848569873091472e-6	d__Bacteria	p__Actinobacteriota	c__Actinobacteria	o__Propionibacteriales	f__Nocardioidaceae	g__Nocardioides	s__Nocardioides_exalbidus	hand	2v1
4beba16b45e183b571d4cbfedb8df719	3.4168385808481276	-0.0578009396310657	1.017874969551798	2.9819361111061785e-8	1.3511898003449871e-6	d__Bacteria	p__Bacteroidota	c__Bacteroidia	o__Bacteroidales	f__Prevotellaceae	g__Prevotella	s__Prevotella_jejuni	hand	2v1
7991ee4022f1e6fb46a9ad17778a5cc0	3.7236701833811217	-0.11006393325177373	1.0253288246153092	3.753366722629945e-8	1.6007005140627708e-6	d__Bacteria	p__Actinobacteriota	c__Actinobacteria	o__Micrococcales	f__Micrococcaceae	g__Kocuria	Unclassified_g__Kocuria	hand	2v1
1cbd2caf375bdd3208a0dded5a854e1d	2.9584244514514655	-0.08385055800272052	1.0220928180966675	4.0678052000248305e-8	1.63842153889889e-6	d__Bacteria	p__Proteobacteria	c__Gammaproteobacteria	o__Burkholderiales	f__Oxalobacteraceae	g__Noviherbaspirillum	Unclassified_g__Noviherbaspirillum	hand	2v1
c6d9d44f8267f0e0cb95e43458777858	2.4341035541969926	-0.09836051131188024	1.023833358620023	4.8838160130684784e-8	1.8635613734077087e-6	d__Bacteria	p__Actinobacteriota	c__Actinobacteria	o__Corynebacteriales	f__Dietziaceae	g__Dietzia	Unclassified_g__Dietzia	hand	2v1
60760156c3db0160c8910a186282055d	6.3947013455947745	-0.0694311457205645	1.0211688543350044	5.231255931583279e-8	1.882660956891218e-6	d__Bacteria	p__Actinobacteriota	c__Actinobacteria	o__Micrococcales	f__Dermabacteraceae	g__Brachybacterium	Unclassified_g__Brachybacterium	hand	2v1
2345c975ae95fddd8aa7816acb912ffc	5.722753579650139	-0.05331561939075831	1.0186035070382278	5.453224840650424e-8	1.882660956891218e-6	d__Bacteria	p__Proteobacteria	c__Alphaproteobacteria	o__Sphingomonadales	f__Sphingomonadaceae	g__Sphingomonas	Unclassified_g__Sphingomonas	hand	2v1
54eebeef582d958daff3595cd2f177e4	13.106704271741538	-0.0688920082516544	1.0194292912491074	6.754663479286811e-8	2.178311106014324e-6	d__Bacteria	p__Actinobacteriota	c__Actinobacteria	o__Corynebacteriales	f__Corynebacteriaceae	g__Corynebacterium	s__Corynebacterium_propinquum	hand	2v1
2d97b3f59cbf8c2de7bc1946da4baf27	2.5078158468894083	-0.06057736103467992	1.019588628837275	6.91050419839027e-8	2.178311106014324e-6	d__Bacteria	p__Proteobacteria	c__Alphaproteobacteria	o__Rhizobiales	f__Rhizobiaceae	g__Allorhizobium-Neorhizobium-Pararhizobium-Rhizobium	s__Pararhizobium_herbae	hand	2v1
d9282e190b81e13278e7ecf6f7ce9d51	3.68475297973771	0.0910500177080692	1.0225853331873385	7.610972235687656e-8	2.2991478628639794e-6	d__Bacteria	p__Proteobacteria	c__Alphaproteobacteria	o__Sphingomonadales	f__Sphingomonadaceae	g__Sphingomonas	Unclassified_g__Sphingomonas	hand	2v1
eea9bab0d8de1ecf8b835a698db0d9c6	3.0950653319554586	0.08631622106672965	1.0220137387918078	9.141435242956784e-8	2.6510162204574673e-6	d__Bacteria	p__Acidobacteriota	c__Acidobacteriae	o__Acidobacteriales	f__Acidobacteriaceae_(Subgroup_1)	g__Granulicella	s__Granulicella_tundricola	hand	2v1
0d23d485b6b9bd2ff3519bbc312d85cb	28.05611388505398	-0.09037810249442668	1.021976300454604	1.3387627710566982e-7	3.5625214256749903e-6	d__Bacteria	p__Proteobacteria	c__Alphaproteobacteria	o__Sphingomonadales	f__Sphingomonadaceae	g__Sphingomonas	Unclassified_g__Sphingomonas	hand	2v1
4d4e0b11914e5e63dec3cb95a321837a	6.235892514735978	-0.1284138446910293	1.0305001079447171	1.3758703437089618e-7	3.5625214256749903e-6	d__Bacteria	p__Actinobacteriota	c__Actinobacteria	o__Micrococcales	f__Microbacteriaceae	g__Rathayibacter	Unclassified_g__Rathayibacter	hand	2v1
fd5379bbe9b974382707b2321cea40d0	2.2153043106078454	0.10302795140607876	1.024107786235442	1.2912880385382752e-7	3.5625214256749903e-6	d__Bacteria	p__Actinobacteriota	c__Actinobacteria	o__Streptomycetales	f__Streptomycetaceae	g__Streptomyces	Unclassified_g__Streptomyces	hand	2v1
99b22ec498c709f8c4292dcf3a30fce9	2.906334276745457	0.057340402928179664	1.0186297473449446	4.844493697435233e-7	1.2111234243588083e-5	d__Bacteria	p__Proteobacteria	c__Alphaproteobacteria	o__Rhizobiales	f__Beijerinckiaceae	g__uncultured	s__uncultured_bacterium	hand	2v1
d4242f019882872ff5beec10dd585fe6	15.421468634064858	0.4067827621946929	1.1242772180279457	8.543428610908106e-7	2.0646619143027922e-5	d__Bacteria	p__Acidobacteriota	c__Acidobacteriae	o__Acidobacteriales	f__Acidobacteriaceae_(Subgroup_1)	g__Granulicella	Unclassified_g__Granulicella	hand	2v1
a6953f1796bdd80b69625cdf7a015366	15.467798808159978	0.15559013324830628	1.0295910978093488	9.79161667569591e-7	2.1673929147840414e-5	d__Bacteria	p__Proteobacteria	c__Alphaproteobacteria	o__Rhizobiales	f__Beijerinckiaceae	g__1174-901-12	Unclassified_g__1174-901-12	hand	2v1
46e06ea82c1576f1f9575aa0532d6c63	1.9602437233191108	-0.05816594944865705	1.0198710465322092	9.442003481495008e-7	2.1673929147840414e-5	d__Bacteria	p__Actinobacteriota	c__Actinobacteria	o__Micrococcales	f__Microbacteriaceae	g__Microbacterium	Unclassified_g__Microbacterium	hand	2v1
5b1d8a5adc3d714c64823e9f62d0b0e1	42.03357592729864	0.0519964232399393	1.0183879935091165	9.865374646603223e-7	2.1673929147840414e-5	d__Bacteria	p__Firmicutes	c__Bacilli	o__Staphylococcales	f__Staphylococcaceae	g__Aliicoccus	s__uncultured_bacterium	hand	2v1
908e9b387f6b9ce7d3f794e658fba37e	13.876751678865006	-0.09668473747830694	1.0193620889291195	1.4300578862191128e-6	3.0493881397319318e-5	d__Bacteria	p__Firmicutes	c__Bacilli	o__Staphylococcales	f__Staphylococcaceae	g__Staphylococcus	Unclassified_g__Staphylococcus	hand	2v1
a1a3a9e9894c227192b85b87746a9e93	1.75110899274388	-0.060635360232182495	1.0197041683060784	1.4810684832919674e-6	3.067927572533361e-5	d__Bacteria	p__Actinobacteriota	c__Actinobacteria	o__Micrococcales	f__Microbacteriaceae	g__Agrococcus	Unclassified_g__Agrococcus	hand	2v1
87d662e1ccfdd7bd0f6d01b2dabe4c8d	50.70124834391346	4.975088708962895	2.081291459911637	1.625550320028868e-6	3.273677727835915e-5	d__Bacteria	p__Actinobacteriota	c__Actinobacteria	o__Micrococcales	f__Microbacteriaceae	Unclassified_f__Microbacteriaceae	Unclassified_f__Microbacteriaceae	hand	2v1
fea5529da727009f5ad02e6117103a8a	1.8729568696058954	0.07548386544996102	1.019203305409466	1.8957831164481383e-6	3.6732222317405784e-5	d__Bacteria	p__Proteobacteria	c__Alphaproteobacteria	o__Caulobacterales	f__Caulobacteraceae	g__uncultured	s__uncultured_eubacterium	hand	2v1
2f5e846c151cb991af7eb12fa83dfb33	2.2293705378621724	-0.03705813714254237	1.0175034253089124	1.9252751007743722e-6	3.6732222317405784e-5	d__Bacteria	p__Proteobacteria	c__Alphaproteobacteria	o__Acetobacterales	f__Acetobacteraceae	g__Roseomonas	Unclassified_g__Roseomonas	hand	2v1
0e9ef324dde8e00ff6d3402f27fe4d66	48.86253426190036	-4.5134296634231665	3.0052993953118805	2.235031216265432e-6	4.1548657225447136e-5	d__Bacteria	p__Proteobacteria	c__Gammaproteobacteria	o__Burkholderiales	f__Oxalobacteraceae	g__Noviherbaspirillum	Unclassified_g__Noviherbaspirillum	hand	2v1
38c22e73c945964003d20693a4af3f56	6.304052603776066	0.14586782896655034	1.0304071226173515	4.629435209033528e-6	8.39085131637327e-5	d__Bacteria	p__WPS-2	c__WPS-2	o__WPS-2	f__WPS-2	g__WPS-2	s__uncultured_forest	hand	2v1
70b7d2259f769bd6d49c6f3c26a7d053	1.6228876204669624	-0.0766165673336093	1.0221359489605149	5.3505710356514794e-6	9.461375611822738e-5	d__Bacteria	p__Proteobacteria	c__Alphaproteobacteria	o__Acetobacterales	f__Acetobacteraceae	g__Roseomonas	Unclassified_g__Roseomonas	hand	2v1
d90c11fd679b4b1041a23e9fd715e30e	4.335377769582896	0.037293318248705964	1.0177998934698256	9.189043223118758e-6	1.586203889705024e-4	d__Bacteria	p__Actinobacteriota	c__Actinobacteria	o__Frankiales	f__Nakamurellaceae	g__Nakamurella	Unclassified_g__Nakamurella	hand	2v1
e45d148f819087594c7f378a09b193aa	9.508102203634891	0.06689557936853938	1.017466056545239	1.0654696948867611e-5	1.779190691858634e-4	d__Bacteria	p__Actinobacteriota	c__Actinobacteria	o__Corynebacteriales	f__Dietziaceae	g__Dietzia	Unclassified_g__Dietzia	hand	2v1
1b43275cefce137278a991ae1049f842	105.18392144504065	2.480735509990963	0.6888689244484316	1.0797846957486883e-5	1.779190691858634e-4	d__Bacteria	p__Proteobacteria	c__Alphaproteobacteria	o__Rhizobiales	f__Beijerinckiaceae	g__1174-901-12	Unclassified_g__1174-901-12	hand	2v1
ec098ad12ef2923b449a01762462578b	60.86452705707976	-4.426593362802281	1.8683464598898707	1.1586385737409373e-5	1.8261151433960425e-4	d__Bacteria	p__Firmicutes	c__Bacilli	o__Lactobacillales	f__Streptococcaceae	g__Lactococcus	s__Lactococcus_lactis	hand	2v1
368b283250885a211f8454f18f5082e8	23.013546999293713	0.6509040058077098	1.3058747089536802	1.1450395021729052e-5	1.8261151433960425e-4	d__Bacteria	p__Firmicutes	c__Clostridia	o__Peptostreptococcales-Tissierellales	f__Peptostreptococcales-Tissierellales	g__Peptoniphilus	s__Peptoniphilus_duerdenii	hand	2v1
fe2c82cd10fb3c5274b23a91f9fea697	3.084444745106125	0.11434349204861616	1.0230071173749669	1.4675146611355405e-5	2.263719424092057e-4	d__Bacteria	p__Proteobacteria	c__Alphaproteobacteria	o__Acetobacterales	f__Acetobacteraceae	g__Endobacter	s__uncultured_bacterium	hand	2v1
9c8fe4f590ed08b997a8ca49bb3bb647	106.0304314858374	-2.3129778521897224	0.6392151144487498	1.6636396380264127e-5	2.512789036602394e-4	d__Bacteria	p__Actinobacteriota	c__Actinobacteria	o__Corynebacteriales	f__Nocardiaceae	g__Rhodococcus	Unclassified_g__Rhodococcus	hand	2v1
08c52fddf37595e4edb3936d9995c7b8	7.375304286023576	-0.07122974670428078	1.0218653592583997	2.1428336981123946e-5	3.1705192472071146e-4	d__Bacteria	p__Proteobacteria	c__Gammaproteobacteria	o__Pseudomonadales	f__Moraxellaceae	g__Alkanindiges	s__uncultured_bacterium	hand	2v1
d6593f60cb60e2af28ba322db25121bc	20.749155903238464	5.468682522277512	3.006232435051652	4.4684211272451446e-5	6.47921063450546e-4	d__Bacteria	p__Proteobacteria	c__Alphaproteobacteria	o__Acetobacterales	f__Acetobacteraceae	g__uncultured	Unclassified_g__uncultured	hand	2v1
e4e29817e3e9430ffdf1499bfc69a745	34.27954285344561	-0.40213159193640213	1.119779841908569	5.2243576597231517e-5	7.426782947645656e-4	d__Bacteria	p__Actinobacteriota	c__Actinobacteria	o__Micrococcales	f__Intrasporangiaceae	Unclassified_f__Intrasporangiaceae	Unclassified_f__Intrasporangiaceae	hand	2v1
820a8ac3796ece2a4cc179ebc4f5f87f	44.573559787069705	-0.052305795505476455	1.0192949638743398	6.985492430825835e-5	9.739388485286019e-4	d__Bacteria	p__Proteobacteria	c__Gammaproteobacteria	o__Burkholderiales	f__Neisseriaceae	g__Neisseria	Unclassified_g__Neisseria	hand	2v1
240dd67a6e18c49c6d82e188458db432	31.613467443929107	-0.9009291817869057	1.6442874576168487	7.257582602522957e-5	9.743976642276192e-4	d__Bacteria	p__Proteobacteria	c__Gammaproteobacteria	o__Burkholderiales	f__Oxalobacteraceae	g__Massilia	Unclassified_g__Massilia	hand	2v1
464afd1028bc79683f1ad605dbc67eb9	2.3809276351923807	-0.04286622815147618	1.0172986095551397	7.163861873827048e-5	9.743976642276192e-4	d__Bacteria	p__Proteobacteria	c__Alphaproteobacteria	o__Rhodobacterales	f__Rhodobacteraceae	g__Rubellimicrobium	s__uncultured_bacterium	hand	2v1
648d96c691a2c500d44802ee7f003519	2.417142478078736	-0.06444020272332013	1.019817245938446	7.899387797950656e-5	0.0010412829370025863	d__Bacteria	p__Proteobacteria	c__Alphaproteobacteria	o__Sphingomonadales	f__Sphingomonadaceae	g__Sphingomonas	Unclassified_g__Sphingomonas	hand	2v1
106b7a2930f181d43aeaac63a934ff7c	15.108427294641826	3.9484544450203423	2.941046095627857	8.544686302512456e-5	0.001106231708807416	d__Bacteria	p__Proteobacteria	c__Alphaproteobacteria	o__Caulobacterales	f__Caulobacteraceae	g__uncultured	Unclassified_g__uncultured	hand	2v1
c2d95f2ff39dbf03c98ed238509d7a1b	2.936504515424591	-0.06860063938761113	1.0211748011145394	9.547178606482812e-5	0.0012143341210000067	d__Bacteria	p__Proteobacteria	c__Alphaproteobacteria	o__Caulobacterales	f__Caulobacteraceae	g__Caulobacter	Unclassified_g__Caulobacter	hand	2v1
38d35259d514762b68b01441f4de5ade	58.75234061661766	-4.14260727672035	3.4775863524330775	1.0900464465300542e-4	0.0013625580581625677	d__Bacteria	p__Proteobacteria	c__Gammaproteobacteria	o__Burkholderiales	f__Oxalobacteraceae	g__Janthinobacterium	s__Janthinobacterium_lividum	hand	2v1
1310999118e516d906c98d32f14400d9	8.112868585497667	0.0566572015449675	1.0165405925033442	1.1324194414631478e-4	0.0013915323645098004	d__Bacteria	p__Bacteroidota	c__Bacteroidia	o__Bacteroidales	f__Porphyromonadaceae	g__Porphyromonas	s__uncultured_bacterium	hand	2v1
c2ff7d885dd7411062e6968f5ca9ff15	8.832795082479437	0.26512968251408603	1.0660618321069557	1.2102431483381204e-4	0.001462377137575229	d__Bacteria	p__Proteobacteria	c__Alphaproteobacteria	o__Rhizobiales	f__Beijerinckiaceae	g__1174-901-12	s__uncultured_bacterium	hand	2v1
a637f620d9c6dcc2b6b692a14323e221	17.289563036327248	9.355020952789934	4.631493318019396	1.2686084047401687e-4	0.0015077722843223316	d__Bacteria	p__Proteobacteria	c__Alphaproteobacteria	o__Acetobacterales	f__Acetobacteraceae	g__Endobacter	s__uncultured_bacterium	hand	2v1
80f26f6818000dc9d2be9cf5f11128ba	52.313401412698994	3.0908567956594815	1.488469915596641	2.2686448446828687e-4	0.002627784922990918	d__Bacteria	p__Proteobacteria	c__Alphaproteobacteria	o__Rhizobiales	f__Beijerinckiaceae	Unclassified_f__Beijerinckiaceae	Unclassified_f__Beijerinckiaceae	hand	2v1
c1c2f18e03054fce0ee1db003083170a	1.722437398807434	0.08415254762952962	1.0200357918735183	2.283454484805901e-4	0.002627784922990918	d__Bacteria	p__Proteobacteria	c__Alphaproteobacteria	o__Rhizobiales	f__Beijerinckiaceae	g__1174-901-12	s__uncultured_bacterium	hand	2v1
d12135d58dd773aaf55ddd8aeb9dfd7e	33.656949845437154	-0.6551801504035863	1.2885805482438408	3.606582505752926e-4	0.0040855817447982366	d__Bacteria	p__Proteobacteria	c__Gammaproteobacteria	o__Pseudomonadales	f__Moraxellaceae	g__Alkanindiges	s__uncultured_bacterium	hand	2v1
4a7f867d55034fd3b2b4b28e0b1dda36	265.957829965607	-1.7746029950451854	0.7177515208212443	4.556559480168751e-4	0.0050823163432651445	d__Bacteria	p__Actinobacteriota	c__Actinobacteria	o__Corynebacteriales	f__Nocardiaceae	g__Rhodococcus	Unclassified_g__Rhodococcus	hand	2v1
2569b4c4cad75aecc852532bc6bd3c10	4.681940193805223	0.11757926347906285	1.0267175350028857	6.972693058187178e-4	0.007659397677554097	d__Bacteria	p__Proteobacteria	c__Alphaproteobacteria	o__Rhizobiales	f__Rhizobiaceae	g__Allorhizobium-Neorhizobium-Pararhizobium-Rhizobium	Unclassified_g__Allorhizobium-Neorhizobium-Pararhizobium-Rhizobium	hand	2v1
fcf573c5e46d77c1bbc1c9e0eb2e9540	32.362494059673544	-4.716859149576834	4.787947159667114	7.104132106477954e-4	0.007687307130144055	d__Bacteria	p__Proteobacteria	c__Gammaproteobacteria	o__Burkholderiales	f__Oxalobacteraceae	g__Massilia	Unclassified_g__Massilia	hand	2v1
52ec97b3f172a4212493adf8787a20ec	138.2477808375987	-1.799660670932106	0.7772258537183357	8.678065121953e-4	0.009252348843258713	d__Bacteria	p__Proteobacteria	c__Alphaproteobacteria	o__Caulobacterales	f__Caulobacteraceae	g__Brevundimonas	Unclassified_g__Brevundimonas	hand	2v1
55c2b9d4f36b659fed31f948bef4e1c8	34.040099610207825	-0.5155201713406387	1.1565716347752177	9.86665044256923e-4	0.010367132711395206	d__Bacteria	p__Proteobacteria	c__Gammaproteobacteria	o__Pseudomonadales	f__Pseudomonadaceae	g__Pseudomonas	s__Pseudomonas_lutea	hand	2v1
a5a9939fd98cd7cfdcddb69a06fb3be7	21.120956188035592	-0.4386840983903177	1.123944205865351	0.0010347568252999238	0.010468167286491989	d__Bacteria	p__Firmicutes	c__Bacilli	o__Lactobacillales	f__Lactobacillaceae	g__Lactobacillus	Unclassified_g__Lactobacillus	hand	2v1
9a11fbd9231332567c8327b444b1df84	2.116536876384321	0.060956271407693816	1.0200752765373227	0.0010172868782690207	0.010468167286491989	d__Bacteria	p__Proteobacteria	c__Gammaproteobacteria	o__Burkholderiales	f__Burkholderiaceae	g__Burkholderia-Caballeronia-Paraburkholderia	Unclassified_g__Burkholderia-Caballeronia-Paraburkholderia	hand	2v1
db467f3638241d9499e36459ccf5ef4c	2.263070970559606	0.11267106290467564	1.0253538413090761	0.0010395973029343768	0.010468167286491989	d__Bacteria	p__Actinobacteriota	c__Thermoleophilia	o__Solirubrobacterales	f__Solirubrobacteraceae	g__Conexibacter	Unclassified_g__Conexibacter	hand	2v1
8bf5d68fcbfc9af6c01abb1730ed4473	3.23064507525117	-0.034133711654009115	1.0175708145098599	0.0010943244418370078	0.010868290689477133	d__Bacteria	p__Proteobacteria	c__Gammaproteobacteria	o__Burkholderiales	f__Oxalobacteraceae	Unclassified_f__Oxalobacteraceae	Unclassified_f__Oxalobacteraceae	hand	2v1
9b39a845425872b8466dd78a5748b19d	10.12483224352481	-0.04120286061796286	1.0183692812793597	0.0011340521898553061	0.011110646454663472	d__Bacteria	p__Proteobacteria	c__Gammaproteobacteria	o__Burkholderiales	f__Neisseriaceae	g__Neisseria	Unclassified_g__Neisseria	hand	2v1
f359d6b12d6df77fce3684238719e6c2	682.4857775567233	-1.349293918555917	0.500361161525021	0.0012491515665514498	0.012075131809997348	d__Bacteria	p__Proteobacteria	c__Alphaproteobacteria	o__Sphingomonadales	f__Sphingomonadaceae	g__Sphingomonas	Unclassified_g__Sphingomonas	hand	2v1
782fb4cd6f1dc07f0a231df043c16018	2.2532406539214485	0.11032815643894275	1.0241464814470822	0.0013355545230962671	0.012740487226905179	d__Bacteria	p__Actinobacteriota	c__Actinobacteria	o__Propionibacteriales	f__Propionibacteriaceae	g__Friedmanniella	s__uncultured_bacterium	hand	2v1
8e1ee7d5d75a2dd2d6c991322e953e23	9.816518642720954	0.38240543401626625	1.0801549451285386	0.0013954962457419125	0.013139412703414111	d__Bacteria	p__Proteobacteria	c__Alphaproteobacteria	o__Acetobacterales	f__Acetobacteraceae	g__uncultured	Unclassified_g__uncultured	hand	2v1
d1807e32bf215d845cbea45e2a70693a	4.725936396974932	0.12598727291795284	1.0267071950510145	0.0017783244226347447	0.01652929751807936	d__Bacteria	p__Acidobacteriota	c__Acidobacteriae	o__Acidobacteriales	f__Acidobacteriaceae_(Subgroup_1)	g__Granulicella	s__uncultured_Acidobacteria	hand	2v1
d23c2c7c5e43a787cae60ce5d18a5d2a	3.76916263344238	0.004230691332761516	1.0152016819679195	0.0019630450237779775	0.018015286610620677	d__Bacteria	p__Proteobacteria	c__Gammaproteobacteria	o__Pseudomonadales	f__Pseudomonadaceae	g__Pseudomonas	Unclassified_g__Pseudomonas	hand	2v1
8169a2a492dbf97b47f3575f2df491d8	7.225010856797359	0.18069097290967528	1.0364392879277324	0.002052651459881778	0.01860215385517861	d__Bacteria	p__Actinobacteriota	c__Actinobacteria	o__Corynebacteriales	f__Mycobacteriaceae	g__Mycobacterium	Unclassified_g__Mycobacterium	hand	2v1
99175e0bad92c96232461869ece32b36	2.935585069672719	0.09293039464102941	1.0175962587950902	0.002113687975121533	0.018918812123001373	d__Bacteria	p__Proteobacteria	c__Gammaproteobacteria	o__Burkholderiales	f__Burkholderiaceae	g__Burkholderia-Caballeronia-Paraburkholderia	s__Caballeronia_sordidicola	hand	2v1
85406f5cbce0248b3e43213d10c14d0d	9.019798417239658	-0.0472676993591968	1.0185613328619116	0.0021466328938400748	0.018979376195537245	d__Bacteria	p__Actinobacteriota	c__Actinobacteria	o__Micrococcales	f__Dermabacteraceae	g__Brachybacterium	Unclassified_g__Brachybacterium	hand	2v1
5f07a03196dbc54e0e63a4781be3aa7e	42.64162640715522	-1.2565215526426134	1.7828553268585892	0.0022391654637543947	0.01955897543640887	d__Bacteria	p__Proteobacteria	c__Gammaproteobacteria	o__Burkholderiales	f__Oxalobacteraceae	g__Massilia	Unclassified_g__Massilia	hand	2v1
ffe1e63147af5c2cd21231f1d5d59488	14.963125680352542	-0.057475554516465945	1.0193136390047584	0.002302563247162466	0.019873313740390332	d__Bacteria	p__Proteobacteria	c__Gammaproteobacteria	o__Pseudomonadales	f__Pseudomonadaceae	g__Pseudomonas	Unclassified_g__Pseudomonas	hand	2v1
6afcc318bb2dc662cb26a0af1bb26618	8.038269423397178	0.10618705603218836	1.0221599597139683	0.0024115321765043798	0.02056895091724324	d__Bacteria	p__Bacteroidota	c__Bacteroidia	o__Sphingobacteriales	f__Sphingobacteriaceae	g__Sphingobacterium	Unclassified_g__Sphingobacterium	hand	2v1
113b4d4d01234724c438d853b6caa5ff	17.06144293193773	8.065411847969472	4.145942568655844	0.0025032466690891974	0.021001319614086553	d__Bacteria	p__Bacteroidota	c__Bacteroidia	o__Flavobacteriales	f__Flavobacteriaceae	g__Flavobacterium	s__Flavobacterium_urumqiense	hand	2v1
689d29eb1018d44239cc6f2c17f78d0a	5.9728300405947135	-0.05181000816870247	1.018836388261365	0.002520158353690386	0.021001319614086553	d__Bacteria	p__Proteobacteria	c__Gammaproteobacteria	o__Burkholderiales	f__Oxalobacteraceae	g__Massilia	Unclassified_g__Massilia	hand	2v1
7337431bc35b58de39893e6d6db1772b	63.83176963820694	1.6121463411076666	1.0562768490747594	0.0030803577890910947	0.025377947694216405	d__Bacteria	p__Actinobacteriota	c__Actinobacteria	o__Micrococcales	f__Micrococcaceae	g__Kocuria	Unclassified_g__Kocuria	hand	2v1
7c06ce0e3d7489f34846aab568b8ceb5	15.547401197478113	0.35098828542274113	1.07685539041735	0.0032894455616689403	0.026796045305730133	d__Bacteria	p__Proteobacteria	c__Alphaproteobacteria	o__Sphingomonadales	f__Sphingomonadaceae	g__Sphingomonas	s__Sphingomonas_glacialis	hand	2v1
342085d90671df25329dbde5787ba995	7.395438425005756	0.024868744804554185	1.0149074282825326	0.003498123161177929	0.028179325465044428	d__Bacteria	p__Actinobacteriota	c__Actinobacteria	o__Corynebacteriales	f__Corynebacteriaceae	g__Corynebacterium	s__Corynebacterium_jeikeium	hand	2v1
2168501a62fa4d68098a72b49bc79c8a	155.7593547114441	1.0365418670496032	1.6637898019561668	0.0035465196780852287	0.028255239193536164	d__Bacteria	p__Proteobacteria	c__Gammaproteobacteria	o__Pseudomonadales	f__Moraxellaceae	g__Moraxella	s__Moraxella_atlantae	hand	2v1
6bea738981525fdb75e2b867ba35838f	10.971121049776336	0.6272386330078928	1.3176694330815786	0.0036863707665099883	0.028805189602568858	d__Bacteria	p__Proteobacteria	c__Alphaproteobacteria	o__Caulobacterales	f__Caulobacteraceae	g__uncultured	s__uncultured_bacterium	hand	2v1
4351545b674503508ade254f73a24267	9.335602250468911	-0.12017594672929062	1.024712166343404	0.0036950105283295224	0.028805189602568858	d__Bacteria	p__Actinobacteriota	c__Actinobacteria	o__Corynebacteriales	f__Nocardiaceae	g__Rhodococcus	s__Rhodococcus_corynebacterioides	hand	2v1
58adaac8ff5780c0df9e7600910e76f7	17.756673240300028	-0.1681215712159557	1.0303209939577358	0.00395403983347188	0.030496583821990567	d__Bacteria	p__Proteobacteria	c__Gammaproteobacteria	o__Burkholderiales	f__Oxalobacteraceae	g__Massilia	Unclassified_g__Massilia	hand	2v1
353dc9e514176baefc24b952e1309bba	4.381546010412542	-0.06937615317272644	1.017943175147111	0.004258590622204	0.03249977053787263	d__Bacteria	p__Proteobacteria	c__Gammaproteobacteria	o__Pseudomonadales	f__Pseudomonadaceae	g__Pseudomonas	Unclassified_g__Pseudomonas	hand	2v1
333396a7a4968e261f35c5a672ca9ee6	7.408602849542116	0.06663745992920261	1.018503695914568	0.004337042152340555	0.032753703754655236	d__Bacteria	p__Actinobacteriota	c__Actinobacteria	o__Actinomycetales	f__Actinomycetaceae	g__Actinomyces	s__Schaalia_odontolytica	hand	2v1
5727d3487e755c7535a608fe7c7c2627	8.823441750985905	-0.09381044248681801	1.0194293175660507	0.004640533636612107	0.0346844008922039	d__Bacteria	p__Firmicutes	c__Bacilli	o__Exiguobacterales	f__Exiguobacteraceae	g__Exiguobacterium	Unclassified_g__Exiguobacterium	hand	2v1
e9b4fce404e4dffd852691bfc8ab7092	25.03470462414447	-0.3150268079567277	1.0654844565793662	0.005297309201436271	0.03918927725552344	d__Bacteria	p__Proteobacteria	c__Gammaproteobacteria	o__Burkholderiales	f__Comamonadaceae	g__Variovorax	Unclassified_g__Variovorax	hand	2v1
b6adfdcbb51d2a11f203602f12923f99	2.4815530660335203	0.038549912604811644	1.0158747935655679	0.0054899784712072065	0.040172331775245346	d__Bacteria	p__Proteobacteria	c__Gammaproteobacteria	o__Pseudomonadales	f__Moraxellaceae	g__Psychrobacter	Unclassified_g__Psychrobacter	hand	2v1
a3401f5cb6968170e846526513d7f33e	516.8181696494325	1.5857437084299812	0.8861744170636008	0.005541011279344186	0.040172331775245346	d__Bacteria	p__Proteobacteria	c__Gammaproteobacteria	o__Pseudomonadales	f__Moraxellaceae	g__Psychrobacter	Unclassified_g__Psychrobacter	hand	2v1
4c7ac2ff418214a174178ee1640a295d	9.212894211623198	-0.07860464324773539	1.0185629343822713	0.005890289997121392	0.04228178463280208	d__Bacteria	p__Proteobacteria	c__Gammaproteobacteria	o__Burkholderiales	f__Oxalobacteraceae	g__Janthinobacterium	Unclassified_g__Janthinobacterium	hand	2v1
e191d6aabcdb2f385d8bb12827d2a207	64.36001505308175	1.8562871693394465	1.2128316642295414	0.005960934215462659	0.042369385355004195	d__Bacteria	p__Proteobacteria	c__Alphaproteobacteria	o__Rhizobiales	f__Beijerinckiaceae	g__1174-901-12	s__uncultured_bacterium	hand	2v1
d10fe1cfdc87d697c60064e7c1556b6c	15.967443361186824	0.5558124789791479	1.2514907289788353	0.006414450071814263	0.04515025535985768	d__Bacteria	p__Proteobacteria	c__Alphaproteobacteria	o__Rhizobiales	f__Beijerinckiaceae	g__Methylobacterium-Methylorubrum	Unclassified_g__Methylobacterium-Methylorubrum	hand	2v1
54aab562778c0117b382079eff6cd818	11.087634140307806	0.365433260381291	1.08387229829792	0.0073245780449175246	0.051060760409280814	d__Bacteria	p__Proteobacteria	c__Gammaproteobacteria	o__Burkholderiales	f__Burkholderiaceae	g__Burkholderia-Caballeronia-Paraburkholderia	Unclassified_g__Burkholderia-Caballeronia-Paraburkholderia	hand	2v1
0edfed32c2ae2c9a4927925e905cbc70	25.968218210270692	0.9641990072396147	1.5950008260094852	0.00741204584598998	0.051178411793740344	d__Bacteria	p__Proteobacteria	c__Alphaproteobacteria	o__Rhizobiales	f__Rhizobiaceae	g__Allorhizobium-Neorhizobium-Pararhizobium-Rhizobium	Unclassified_g__Allorhizobium-Neorhizobium-Pararhizobium-Rhizobium	hand	2v1
b8f0fcec34fcb569496da3b0345f78c2	28.637020696557833	-0.5796331452250464	1.2412012006690065	0.008306300459086252	0.05681196068714654	d__Bacteria	p__Proteobacteria	c__Gammaproteobacteria	o__Pseudomonadales	f__Moraxellaceae	g__Alkanindiges	s__uncultured_bacterium	hand	2v1
841ea34437228d9fa66de17a4edfdaec	41.662253642603105	-0.7440520619294418	1.3021917209079212	0.008415008772753758	0.05701758280604182	d__Bacteria	p__Proteobacteria	c__Gammaproteobacteria	o__Burkholderiales	f__Neisseriaceae	g__Neisseria	Unclassified_g__Neisseria	hand	2v1
ebc17679fdfc10d5b0cc2fabcadb0aab	4.029327556427515	0.09423440685630122	1.0216233603533131	0.008701223317505646	0.05841098986288512	d__Bacteria	p__Actinobacteriota	c__Actinobacteria	o__Frankiales	f__Frankiaceae	g__Frankia	Unclassified_g__Frankia	hand	2v1
2cb50ce0b7cf4daa18125161c2be0cc4	15.490558182452123	0.9763066597894362	1.7138824906658743	0.008906981887471832	0.059243686866211724	d__Bacteria	p__Proteobacteria	c__Alphaproteobacteria	o__Rhizobiales	f__Beijerinckiaceae	g__Methylobacterium-Methylorubrum	Unclassified_g__Methylobacterium-Methylorubrum	hand	2v1
23be0c0627abaa13dd67b620917c7274	21.64346237740468	0.09925078807388625	1.0224520275681659	0.009294888624335227	0.061261765933118544	d__Bacteria	p__Actinobacteriota	c__Thermoleophilia	o__Solirubrobacterales	f__Solirubrobacteraceae	g__Conexibacter	Unclassified_g__Conexibacter	hand	2v1
d1cf215875ef76d28b98d8f86d7d0502	12.605810455221214	-0.19875033100439182	1.0336318107401474	0.010198432339527127	0.06661138239781232	d__Bacteria	p__Bacteroidota	c__Bacteroidia	o__Sphingobacteriales	f__Sphingobacteriaceae	g__Pedobacter	Unclassified_g__Pedobacter	hand	2v1
17813d59fbe6e3242168934b16220c25	10.294213716593115	-0.08970187583039829	1.021962026178827	0.010443621329485545	0.06760379878461625	d__Bacteria	p__Proteobacteria	c__Alphaproteobacteria	o__Sphingomonadales	f__Sphingomonadaceae	g__Novosphingobium	Unclassified_g__Novosphingobium	hand	2v1
8f6e2a91e20994c00566a5ff2b49506e	5.825325465035417	-0.1606010796333808	1.0248448687273741	0.010599933640174116	0.0680084237975773	d__Bacteria	p__Firmicutes	c__Clostridia	o__Lachnospirales	f__Lachnospiraceae	g__Blautia	Unclassified_g__Blautia	hand	2v1
fc672ff88dc475b143532167712d4329	12.849665974035629	-0.4085975275069605	1.1098685489359688	0.012516434981368642	0.07923342405502835	d__Bacteria	p__Proteobacteria	c__Alphaproteobacteria	o__Caulobacterales	f__Caulobacteraceae	g__Caulobacter	Unclassified_g__Caulobacter	hand	2v1
b496ff86d0af680a337612617a0bc61f	12.217336411130262	0.20136655011995158	1.0361834212374161	0.012568060367349327	0.07923342405502835	d__Bacteria	p__Firmicutes	c__Clostridia	o__Peptostreptococcales-Tissierellales	f__Peptostreptococcales-Tissierellales	g__Peptoniphilus	s__Peptoniphilus_coxii	hand	2v1
b767acee7d4dc333c0e60e2fa99a527b	6.81289275428624	-0.04450173798884064	1.0182373577888975	0.014157520371189343	0.08848450231993339	d__Bacteria	p__Proteobacteria	c__Gammaproteobacteria	o__Burkholderiales	f__Oxalobacteraceae	g__Duganella	Unclassified_g__Duganella	hand	2v1
dbc7407c0c194353c292d8aa95922b3a	5.579853899746749	-0.07340950890034935	1.0197134349253376	0.014290216550783035	0.08855048717365556	d__Bacteria	p__Proteobacteria	c__Gammaproteobacteria	o__Pseudomonadales	f__Moraxellaceae	g__Acinetobacter	Unclassified_g__Acinetobacter	hand	2v1
06dfbc18450319808d5a9125af07e2ce	15.899078678393453	-0.24566069156334253	1.037756580312784	0.014458776527818542	0.08883570324295291	d__Bacteria	p__Proteobacteria	c__Gammaproteobacteria	o__Burkholderiales	f__Oxalobacteraceae	g__Noviherbaspirillum	Unclassified_g__Noviherbaspirillum	hand	2v1
c1d8f746065975c3dc82d29b9eee6f45	39.97812978143768	0.6030796010990614	1.1977671824099083	0.01572846040072607	0.09582465370190252	d__Bacteria	p__Actinobacteriota	c__Actinobacteria	o__Micrococcales	f__Micrococcaceae	Unclassified_f__Micrococcaceae	Unclassified_f__Micrococcaceae	hand	2v1
77ad2f75c64cac97fff9ee999560fc32	21.40953529220967	-0.34235865253526265	1.1054929393588209	0.016225713678602073	0.09803035347488753	d__Bacteria	p__Proteobacteria	c__Gammaproteobacteria	o__Pseudomonadales	f__Pseudomonadaceae	g__Pseudomonas	Unclassified_g__Pseudomonas	hand	2v1
1e5173d2544ba51fe8f750b96c01281f	46.56338138012623	-0.9116444451595443	1.3710151104470132	0.01719010600134725	0.10299856901633682	d__Bacteria	p__Proteobacteria	c__Gammaproteobacteria	o__Burkholderiales	f__Oxalobacteraceae	g__Massilia	Unclassified_g__Massilia	hand	2v1
2bd69ea4e47bb00c357a515fb4d99eb4	13.430730730083944	0.11599374339888022	1.025881044976797	0.01743483102177243	0.10360862697364763	d__Bacteria	p__Actinobacteriota	c__Actinobacteria	o__Micrococcales	f__Microbacteriaceae	Unclassified_f__Microbacteriaceae	Unclassified_f__Microbacteriaceae	hand	2v1
e90e85d4d85ef1e7b4f4f4a39f1af7fe	193.5136784968058	0.6869114107332719	1.160214086453153	0.01761381713041758	0.10382127983376216	d__Bacteria	p__Actinobacteriota	c__Actinobacteria	o__Propionibacteriales	f__Propionibacteriaceae	g__Cutibacterium	Unclassified_g__Cutibacterium	hand	2v1
6b7d7ff405ba715f7837849a964f75ef	4.126919010582062	0.03435372321656895	1.0157250723699192	0.019376093132507752	0.11328764129893645	d__Bacteria	p__Proteobacteria	c__Alphaproteobacteria	o__Rhizobiales	f__Beijerinckiaceae	g__Roseiarcus	s__uncultured_bacterium	hand	2v1
5955c72041962ea650e204e0e7859b19	5.32237528897133	0.08307921479866054	1.019423127586435	0.020053069256819437	0.11477759541258603	d__Bacteria	p__Acidobacteriota	c__Acidobacteriae	o__Acidobacteriales	f__Acidobacteriaceae_(Subgroup_1)	g__Granulicella	s__Granulicella_sp.	hand	2v1
f79c60655fdad9a19101950e077de1e1	11.2431830876499	0.24262333027166358	1.0358925734619526	0.019817960272364158	0.11477759541258603	d__Bacteria	p__Proteobacteria	c__Alphaproteobacteria	o__Acetobacterales	f__Acetobacteraceae	g__Endobacter	Unclassified_g__Endobacter	hand	2v1
f41273addf3f403f1ca1c46ed930582f	15.487517846266172	-0.10903027336391505	1.0220818598054995	0.020105868437790934	0.11477759541258603	d__Bacteria	p__Firmicutes	c__Bacilli	o__Lactobacillales	f__Listeriaceae	g__Brochothrix	s__Brochothrix_thermosphacta	hand	2v1
6c4a6a45952491cef92875fbcbb054c2	12.756084260163071	0.4303911068792639	1.1191156804817555	0.020454448476814754	0.11585527457570857	d__Bacteria	p__Acidobacteriota	c__Acidobacteriae	o__Acidobacteriales	f__Acidobacteriaceae_(Subgroup_1)	g__Terriglobus	s__uncultured_bacterium	hand	2v1
2ae05911deffb79924172ae3f33cb05d	62.14741534661774	1.4344640723992335	0.9596308840968395	0.02120793638951084	0.11919189056120434	d__Bacteria	p__Proteobacteria	c__Alphaproteobacteria	o__Sphingomonadales	f__Sphingomonadaceae	g__Sphingomonas	Unclassified_g__Sphingomonas	hand	2v1
e1ee0a34cdeed1b35c0d76410a513439	20.476150607265318	-0.26053711406038466	1.0535176654373484	0.02277103173497278	0.12678923404166548	d__Bacteria	p__Actinobacteriota	c__Actinobacteria	o__Micrococcales	f__Micrococcaceae	g__Rothia	Unclassified_g__Rothia	hand	2v1
720e37713a3232c2a5bd8b050a4f3ddf	11.728262206953895	0.3373116277941153	1.0792809425879346	0.022909502978563003	0.12678923404166548	d__Bacteria	p__Proteobacteria	c__Alphaproteobacteria	o__Rhizobiales	f__Beijerinckiaceae	g__Methylorosula	Unclassified_g__Methylorosula	hand	2v1
54776839e4b4daaa572b52a5c5e24928	51.813748688016844	-0.9629290234779492	1.1428456083759675	0.02427733977733377	0.13334144953459834	d__Bacteria	p__Proteobacteria	c__Gammaproteobacteria	o__Pseudomonadales	f__Moraxellaceae	g__Alkanindiges	s__uncultured_bacterium	hand	2v1
a3b47aa41fd3f3d50d21053cbb6d684d	6.475263942464428	-0.05085906219852739	1.0187759997109103	0.02581595513650412	0.14072607123282319	d__Bacteria	p__Proteobacteria	c__Gammaproteobacteria	o__Pseudomonadales	f__Moraxellaceae	g__Alkanindiges	s__uncultured_bacterium	hand	2v1
dee047362ffa4fcb44fd9c85d7f89694	3.7872982357389717	0.028487461049233682	1.0153960427976045	0.026300660255591322	0.14229834839778888	d__Bacteria	p__Proteobacteria	c__Gammaproteobacteria	o__Pasteurellales	f__Pasteurellaceae	g__Aggregatibacter	s__uncultured_bacterium	hand	2v1
04f0927e33bdcfe227fbb8f0be76e1c0	5.48002933207131	-0.017429149083094665	1.0175982653973732	0.026721385423667504	0.14350373653451068	d__Bacteria	p__Firmicutes	c__Bacilli	o__Staphylococcales	f__Staphylococcaceae	g__Salinicoccus	s__Salinicoccus_alkaliphilus	hand	2v1
8146deefacadef2055916d06c19a3abd	188.79929728213816	1.0070890787681506	1.0473316714106582	0.028411622057819653	0.15145901464646508	d__Bacteria	p__Firmicutes	c__Bacilli	o__Staphylococcales	f__Staphylococcaceae	g__Jeotgalicoccus	Unclassified_g__Jeotgalicoccus	hand	2v1
d603490017b9d7e802b1d46c1e8a90cb	5.440238678718858	-0.12734760522884309	1.0273908303569552	0.028958694776085685	0.1530559186412684	d__Bacteria	p__Bacteroidota	c__Bacteroidia	o__Sphingobacteriales	f__Sphingobacteriaceae	g__Pedobacter	Unclassified_g__Pedobacter	hand	2v1
b306b15627602395ca574dc249feb61d	16.270010803588743	0.15596206186466038	1.0179073703836268	0.02913340244482075	0.1530559186412684	d__Bacteria	p__Firmicutes	c__Bacilli	o__Lactobacillales	f__Aerococcaceae	g__Eremococcus	s__uncultured_bacterium	hand	2v1
6eb96642ff1dd87ccf2b7a454306655a	14.164456418266523	-0.45870055052423486	1.154697129730475	0.030021125922052368	0.15658500930566885	d__Bacteria	p__Proteobacteria	c__Gammaproteobacteria	o__Burkholderiales	f__Oxalobacteraceae	g__Massilia	Unclassified_g__Massilia	hand	2v1
fe545471a55fb02ecebd94fcbac97ad9	9.487724349240688	-0.0813696952428841	1.0202296919288698	0.03046895749051531	0.1576218666255951	d__Bacteria	p__Firmicutes	c__Bacilli	o__Staphylococcales	f__Gemellaceae	g__Gemella	Unclassified_g__Gemella	hand	2v1
897979f16b32cb2d86238cd88e3b9ab3	2.1627120359671954	0.07022946094349448	1.0171529120435718	0.030654735440288152	0.1576218666255951	d__Bacteria	p__Actinobacteriota	c__Actinobacteria	o__Frankiales	f__uncultured	g__uncultured	Unclassified_g__uncultured	hand	2v1
6c7e033df3ff04b867ad834086296c4a	2.8682604192381933	0.07607495566756875	1.020119703959013	0.031615583003832756	0.16141758928013203	d__Bacteria	p__Actinobacteriota	c__Actinobacteria	o__Frankiales	f__Acidothermaceae	g__Acidothermus	Unclassified_g__Acidothermus	hand	2v1
7a58d8c134f222032ecf8afd5d5235e0	1.6345733055160936	0.013574783432179055	1.0175488651290125	0.03226663855749121	0.1635896010781897	d__Bacteria	p__Proteobacteria	c__Gammaproteobacteria	o__Xanthomonadales	f__Xanthomonadaceae	g__Thermomonas	s__uncultured_gamma	hand	2v1
2852304d3fe23aac73c6976d56bdf3f7	10.87224363163713	0.07122634938169262	1.0185061781603721	0.03279586458881233	0.16397932294406167	d__Bacteria	p__Firmicutes	c__Clostridia	o__Peptostreptococcales-Tissierellales	f__Peptostreptococcales-Tissierellales	g__Fenollaria	s__uncultured_bacterium	hand	2v1
bf51277fc250d0027512309725ff074f	15.231558285684347	-0.5500064316506602	1.211960763639485	0.03269588202772983	0.16397932294406167	d__Bacteria	p__Actinobacteriota	c__Actinobacteria	o__Micrococcales	f__Micrococcaceae	g__Rothia	Unclassified_g__Rothia	hand	2v1
10d323c05a7340cea69b8e58c1630453	4.170243889059821	0.0177590670829504	1.0152216577628923	0.033399740538849663	0.1658548759634658	d__Bacteria	p__Proteobacteria	c__Alphaproteobacteria	o__Rhizobiales	f__Rhizobiaceae	g__Mesorhizobium	Unclassified_g__Mesorhizobium	hand	2v1
982fe235312fa856fb6b5dc930a8b73e	5.165263611501167	-0.04693039892451932	1.0170472356754212	0.03420129901727844	0.16867987610562496	d__Bacteria	p__Proteobacteria	c__Gammaproteobacteria	o__Burkholderiales	f__Oxalobacteraceae	g__Massilia	Unclassified_g__Massilia	hand	2v1
c080fe0307ed54ef2a675b087e5c8d8c	22.29743003182185	0.39505336295588495	1.1217197734122755	0.0346561492655955	0.16976829876727526	d__Bacteria	p__Proteobacteria	c__Alphaproteobacteria	o__Acetobacterales	f__Acetobacteraceae	g__uncultured	Unclassified_g__uncultured	hand	2v1
fbb0f14693c2f8df1ab70a7556534ee6	7.896675185544712	-0.0408317030456795	1.0157912992641147	0.03623384969064938	0.17630564446792485	d__Bacteria	p__Bacteroidota	c__Bacteroidia	o__Flavobacteriales	f__Weeksellaceae	g__Chryseobacterium	Unclassified_g__Chryseobacterium	hand	2v1
648d1bf5e18506c90fe72829c45e8c95	2.4276337029926727	0.08860477046109272	1.0204342306512522	0.038152905376963	0.18440570932198783	d__Bacteria	p__Proteobacteria	c__Alphaproteobacteria	o__Acetobacterales	f__Acetobacteraceae	Unclassified_f__Acetobacteraceae	Unclassified_f__Acetobacteraceae	hand	2v1
a3e531ff0502609f608d358f4c77191f	5.571774712679535	0.02869201836799003	1.0159581332112564	0.039710661951313606	0.19066377426955208	d__Bacteria	p__Actinobacteriota	c__Actinobacteria	o__Corynebacteriales	f__Corynebacteriaceae	g__Corynebacterium	s__Corynebacterium_riegelii	hand	2v1
0e29b5864e3e38705c9864a21e4ad2d9	4.217981398304869	0.09867345605626131	1.0220934628365177	0.04077545076483301	0.1944881697664732	d__Bacteria	p__Proteobacteria	c__Gammaproteobacteria	o__Burkholderiales	f__Burkholderiaceae	g__Burkholderia-Caballeronia-Paraburkholderia	Unclassified_g__Burkholderia-Caballeronia-Paraburkholderia	hand	2v1
9fe65d71bd5efc0457b21ec30a8ac345	2.975768421841007	-0.03417038875836936	1.0165318600559083	0.041220573996362274	0.19532624932916764	d__Bacteria	p__Proteobacteria	c__Gammaproteobacteria	o__Burkholderiales	f__Oxalobacteraceae	g__Duganella	Unclassified_g__Duganella	hand	2v1
960ca581bbfee6900de30113df17a5c8	5.307592886269734	-0.07093945244444701	1.0183364021055765	0.04155969508501603	0.19565440867945857	d__Bacteria	p__Proteobacteria	c__Gammaproteobacteria	o__Pseudomonadales	f__Pseudomonadaceae	g__Pseudomonas	Unclassified_g__Pseudomonas	hand	2v1
d934a44c7af10b946f7a1e5fc0ed5ad2	6.86821848532798	0.07809501822138475	1.0189446672368274	0.04249629953810365	0.19877301396854935	d__Bacteria	p__Proteobacteria	c__Alphaproteobacteria	o__Rhizobiales	f__Beijerinckiaceae	g__Roseiarcus	s__uncultured_bacterium	hand	2v1
a6694448f4b5f465459d3adc8fb9947c	11.345400930713328	0.3794025721805216	1.1142182523353614	0.04503431136249493	0.20806741655442598	d__Bacteria	p__Actinobacteriota	c__Actinobacteria	o__Propionibacteriales	f__Nocardioidaceae	g__Nocardioides	Unclassified_g__Nocardioides	hand	2v1
2f97492ef9c9571e2e76166dde9d64eb	9.395995529350744	-0.11646386824691221	1.0187876094824238	0.04505735779178604	0.20806741655442598	d__Bacteria	p__Firmicutes	c__Bacilli	o__Staphylococcales	f__Gemellaceae	g__Gemella	Unclassified_g__Gemella	hand	2v1
77f57bbe211487fe3095cf0c60ea9d9e	13.765344479253836	0.4838694001967077	1.1749560792269325	0.045404748669176945	0.20834457458957772	d__Bacteria	p__Proteobacteria	c__Alphaproteobacteria	o__Acetobacterales	f__Acetobacteraceae	g__Acidiphilium	Unclassified_g__Acidiphilium	hand	2v1
477f8ef900b4f12702ed8555b8e67070	91.55397710337132	-0.5660684268940346	1.127342056277528	0.047482757521627963	0.2157060937723435	d__Bacteria	p__Proteobacteria	c__Gammaproteobacteria	o__Burkholderiales	f__Oxalobacteraceae	g__Massilia	Unclassified_g__Massilia	hand	2v1
7c263a5af827a4df3d521982093466fd	1.7403341621778832	-0.07063100550336439	1.0192040140753875	0.04760410345320684	0.2157060937723435	d__Bacteria	p__Proteobacteria	c__Gammaproteobacteria	o__Pseudomonadales	f__Moraxellaceae	g__Acinetobacter	s__Acinetobacter_guillouiae	hand	2v1
f9dd61c633ae08125c3600b5dc52dea7	4.241329083842046	0.1475549614261812	1.0292935504804115	0.049582055938102325	0.2232732332616409	d__Bacteria	p__Actinobacteriota	c__Actinobacteria	o__Propionibacteriales	f__Nocardioidaceae	g__Nocardioides	Unclassified_g__Nocardioides	hand	2v1
0778e6c69359a25eaa095c52d1f8df12	2.8457804703649745	-0.008464497097253118	1.0147720678278396	0.050790893618615454	0.2273049251450383	d__Bacteria	p__Actinobacteriota	c__Actinobacteria	o__Micrococcales	f__Micrococcaceae	g__Glutamicibacter	Unclassified_g__Glutamicibacter	hand	2v1
390048cd03f9b62b7bf03cb08b8128b6	16.601250532694777	0.04216324341824723	1.0171730538636266	0.05260054642749865	0.23395948564378233	d__Bacteria	p__Proteobacteria	c__Gammaproteobacteria	o__Pseudomonadales	f__Moraxellaceae	g__Moraxella	s__Moraxella_atlantae	hand	2v1
ed4ae9939fe269bec5ec899a6adc5770	4.6795288107470006	-0.07655165579455793	1.0184030962665234	0.05381484021984832	0.2379009704840856	d__Bacteria	p__Proteobacteria	c__Gammaproteobacteria	o__Pseudomonadales	f__Moraxellaceae	g__Acinetobacter	Unclassified_g__Acinetobacter	hand	2v1
4a0b554cf9103bd75abae0358710b786	3.4205087515544235	-0.03038127730990332	1.0176358218104005	0.05526776637113079	0.24284321587315041	d__Bacteria	p__Proteobacteria	c__Gammaproteobacteria	o__Burkholderiales	f__Comamonadaceae	g__Variovorax	Unclassified_g__Variovorax	hand	2v1
bfca291432f729d9f36887b9dc425b78	5.4787572051417	-0.08310754188038323	1.0171852897352185	0.055803871376238975	0.24372172739622444	d__Bacteria	p__Proteobacteria	c__Alphaproteobacteria	o__Sphingomonadales	f__Sphingomonadaceae	g__Novosphingobium	Unclassified_g__Novosphingobium	hand	2v1
d5c4c164630bd3863f67305685ebe96d	10.461625561539687	0.33404376422106624	1.0922430591514416	0.05733317850660621	0.2476834945744851	d__Bacteria	p__Proteobacteria	c__Gammaproteobacteria	o__Pseudomonadales	f__Moraxellaceae	g__Psychrobacter	Unclassified_g__Psychrobacter	hand	2v1
3d1a0e8796ab167c7fc34c8cc40f0dcc	5.411558411494363	0.0573817750250827	1.0170102219085513	0.057394244260018615	0.2476834945744851	d__Bacteria	p__Proteobacteria	c__Alphaproteobacteria	o__Acetobacterales	f__Acetobacteraceae	g__Endobacter	s__uncultured_bacterium	hand	2v1
67fe68b10effbc7af1e15eb1d66f58af	49.21616517036761	0.9429574658943101	1.302244353072146	0.05860741084841612	0.2514223246455721	d__Bacteria	p__Proteobacteria	c__Alphaproteobacteria	o__Rhizobiales	f__Xanthobacteraceae	Unclassified_f__Xanthobacteraceae	Unclassified_f__Xanthobacteraceae	hand	2v1
e8b7bd70c50f4e6f9bc742d6d7e53ebe	7.967903483211012	-0.008330808884935526	1.0167655362715018	0.06045472355589517	0.25367898274908085	d__Bacteria	p__Proteobacteria	c__Alphaproteobacteria	o__Rhizobiales	f__Beijerinckiaceae	g__1174-901-12	Unclassified_g__1174-901-12	hand	2v1
8e758fab5a4814776f6159e5f1d40426	42.338153386474396	-0.14306263274059242	1.01715831348785	0.05988812481595162	0.25367898274908085	d__Bacteria	p__Firmicutes	c__Bacilli	o__Staphylococcales	f__Staphylococcaceae	g__Staphylococcus	Unclassified_g__Staphylococcus	hand	2v1
78a7b2be64acf19008ddd441f7657e2e	12.507552432441459	-0.19711328792139446	1.0387442476318889	0.06053305381460826	0.25367898274908085	d__Bacteria	p__Actinobacteriota	c__Actinobacteria	o__Propionibacteriales	f__Nocardioidaceae	g__Aeromicrobium	Unclassified_g__Aeromicrobium	hand	2v1
daa6af1bd6a579d9dfbfbce41a5ce822	2.6042680988416484	0.006216406680252976	1.0158475400003795	0.059833588267816484	0.25367898274908085	d__Bacteria	p__Proteobacteria	c__Alphaproteobacteria	o__Acetobacterales	f__Acetobacteraceae	g__Acidiphilium	s__uncultured_bacterium	hand	2v1
f74217d5c5834071a38906e6d3355211	22.21396555851312	-1.3350983574960733	1.6471635277930319	0.06122742218226298	0.2551142590927624	d__Bacteria	p__Firmicutes	c__Clostridia	o__Peptostreptococcales-Tissierellales	f__Peptostreptococcales-Tissierellales	g__Anaerococcus	Unclassified_g__Anaerococcus	hand	2v1
3efe4018e327153524ce8feb1db016ea	14.130385141661105	0.3008529808753126	1.0707084318736433	0.06161979947419107	0.25528202639307734	d__Bacteria	p__Proteobacteria	c__Alphaproteobacteria	o__Rhizobiales	f__Beijerinckiaceae	g__Methylobacterium-Methylorubrum	Unclassified_g__Methylobacterium-Methylorubrum	hand	2v1
6b77c9553bdd9c09d86257c026d935d5	9.964296482006358	0.378324377153476	1.0920713829449142	0.06632981216199119	0.273233601235475	d__Bacteria	p__Proteobacteria	c__Alphaproteobacteria	o__Acetobacterales	f__Acetobacteraceae	g__Acidiphilium	s__uncultured_bacterium	hand	2v1
ad2281ce47473ddbb0457df697779754	15.34964580915716	-0.32100202853322607	1.0763066504608698	0.06975096004773441	0.28570308494128505	d__Bacteria	p__Proteobacteria	c__Alphaproteobacteria	o__Rhizobiales	f__Beijerinckiaceae	g__Methylobacterium-Methylorubrum	Unclassified_g__Methylobacterium-Methylorubrum	hand	2v1
bb6a1b70dda1452b72e0c7a5465c6c2d	20.68509053478141	0.2456913538391114	1.049482741661906	0.07018599936878343	0.2858699412492584	d__Bacteria	p__Actinobacteriota	c__Actinobacteria	o__Micrococcales	f__Brevibacteriaceae	g__Brevibacterium	s__uncultured_bacterium	hand	2v1
adbe15bc025b7a4057016451b4db5593	3.646387283736095	0.012015116715133597	1.014918334975303	0.07150752858686867	0.2880164345859988	d__Bacteria	p__Myxococcota	c__Myxococcia	o__Myxococcales	f__Myxococcaceae	g__P3OB-42	s__uncultured_bacterium	hand	2v1
c5cc809645974b9cacdf3366eb5a7961	1.8458351091783696	-0.05433738605958101	1.0160515724280585	0.07136507433059061	0.2880164345859988	d__Bacteria	p__Proteobacteria	c__Alphaproteobacteria	o__Rhizobiales	f__Devosiaceae	g__Devosia	Unclassified_g__Devosia	hand	2v1
9d97ac95fb66be233f85abd58309eb52	20.69993549175571	-0.5220500128599823	1.1084035540381285	0.07273130007088947	0.2913270306706899	d__Bacteria	p__Proteobacteria	c__Alphaproteobacteria	o__Rhizobiales	f__Beijerinckiaceae	g__Methylobacterium-Methylorubrum	Unclassified_g__Methylobacterium-Methylorubrum	hand	2v1
9266ee26eeabc6a220c518083d91120a	10.997016667153673	-0.014560038919881751	1.0175304959097622	0.07406045492346654	0.29502104296435844	d__Bacteria	p__Proteobacteria	c__Gammaproteobacteria	o__Pasteurellales	f__Pasteurellaceae	g__Haemophilus	Unclassified_g__Haemophilus	hand	2v1
d1f581446726d9702b2369c74bae9921	40.59815063083448	-0.43596478273615497	1.0653435060457086	0.0746041720096145	0.2955629765408225	d__Bacteria	p__Proteobacteria	c__Gammaproteobacteria	o__Pseudomonadales	f__Pseudomonadaceae	g__Pseudomonas	s__Pseudomonas_lutea	hand	2v1
9286c8ece111fe48285bd00091edd77f	17.970385261813643	-0.23852296887330013	1.0541705341473107	0.0750804437421119	0.295833270179517	d__Bacteria	p__Proteobacteria	c__Gammaproteobacteria	o__Burkholderiales	f__Oxalobacteraceae	g__Massilia	Unclassified_g__Massilia	hand	2v1
d1316b26e5350da36e6456499ecdfe18	46.66427406087028	-0.37996173746901307	1.037946922778781	0.07578598805888129	0.29699914239291314	d__Bacteria	p__Actinobacteriota	c__Actinobacteria	o__Micrococcales	f__Micrococcaceae	Unclassified_f__Micrococcaceae	Unclassified_f__Micrococcaceae	hand	2v1
b4565faf7a43079ef0ab44fcd1a05817	13.249031426905091	-0.06281634350418447	1.0166960776220586	0.07695492239937761	0.29995870290079985	d__Bacteria	p__Proteobacteria	c__Gammaproteobacteria	o__Burkholderiales	f__Neisseriaceae	g__Neisseria	s__Neisseria_elongata	hand	2v1
eb22905b6f4f9e46d68e84d518d6dc05	52.84117992116533	-0.48642574509335085	1.0634045770692717	0.07791489469702202	0.3020764633975453	d__Bacteria	p__Proteobacteria	c__Alphaproteobacteria	o__Caulobacterales	f__Caulobacteraceae	g__Brevundimonas	Unclassified_g__Brevundimonas	hand	2v1
ac4539003519bd5862bed906bda8c6c6	8.7782151175335	0.1630386182882738	1.0199593255250987	0.0790095198565251	0.3046909675318122	d__Bacteria	p__Proteobacteria	c__Alphaproteobacteria	o__Rhizobiales	f__Rhizobiaceae	g__Aureimonas	Unclassified_g__Aureimonas	hand	2v1
12d737c4baa575cd3d348363141f598e	7.825539293684091	-0.02083768070516424	1.0109136164836134	0.08120887914870539	0.30825359886288695	d__Bacteria	p__Firmicutes	c__Bacilli	o__Staphylococcales	f__Staphylococcaceae	g__Staphylococcus	Unclassified_g__Staphylococcus	hand	2v1
04be702b895fe5ed0568344daf564276	116.59443415792063	-0.45688320053194753	1.0647091763655265	0.08090574742959607	0.30825359886288695	d__Bacteria	p__Firmicutes	c__Bacilli	o__Staphylococcales	f__Staphylococcaceae	g__Staphylococcus	Unclassified_g__Staphylococcus	hand	2v1
08bb93210c447de7423f94774f5db806	4.4927966501070085	-0.05408564125803563	1.0153431695465152	0.08066243019040004	0.30825359886288695	d__Bacteria	p__Proteobacteria	c__Gammaproteobacteria	o__Burkholderiales	f__Comamonadaceae	Unclassified_f__Comamonadaceae	Unclassified_f__Comamonadaceae	hand	2v1
b806e0462569e4b3467b396640400484	121.95110759501391	-0.8017807557638779	1.0532152555841483	0.08408066711768099	0.3174921023974933	d__Bacteria	p__Proteobacteria	c__Alphaproteobacteria	o__Sphingomonadales	f__Sphingomonadaceae	Unclassified_f__Sphingomonadaceae	Unclassified_f__Sphingomonadaceae	hand	2v1
39b365b0c0ce4c0e1165fd6da67ec3a1	2.7388341436896497	-0.033978820117734745	1.0157393018406626	0.08868844513035964	0.3298373276526118	d__Bacteria	p__Firmicutes	c__Bacilli	o__Lactobacillales	f__Streptococcaceae	g__Streptococcus	Unclassified_g__Streptococcus	hand	2v1
e01ccd749960b04699eef783119e25ae	45.642185101534515	-0.9049360625003651	1.0425781897131265	0.08871486743759903	0.3298373276526118	d__Bacteria	p__Proteobacteria	c__Gammaproteobacteria	o__Pseudomonadales	f__Pseudomonadaceae	g__Pseudomonas	Unclassified_g__Pseudomonas	hand	2v1
a63e00666f9065bc0672c4d31b6c8bdb	3.035290702687945	0.12295326764114622	1.0242618782233943	0.08792981356671256	0.3298373276526118	d__Bacteria	p__Proteobacteria	c__Alphaproteobacteria	o__Caulobacterales	f__Caulobacteraceae	g__uncultured	Unclassified_g__uncultured	hand	2v1
d2056d7ce9b69aef41f72d361c733f7b	11.353523353454042	-0.09525421756804657	1.0116136267731044	0.09094826019993094	0.3364157583926017	d__Bacteria	p__Fusobacteriota	c__Fusobacteriia	o__Fusobacteriales	f__Fusobacteriaceae	g__Fusobacterium	s__Fusobacterium_periodonticum	hand	2v1
ecc8367537453bf22a466def66e8684f	28.282494279509525	-0.06118134353531825	1.0104643218290743	0.09168958417298016	0.33743628693101835	d__Bacteria	p__Actinobacteriota	c__Actinobacteria	o__Micrococcales	f__Brevibacteriaceae	g__Brevibacterium	s__Brevibacterium_pityocampae	hand	2v1
8cb922e62e54dc42ceb5689f471f7354	17.734620247152133	-0.23095862628887953	1.0432145577460454	0.09235625974529174	0.33817317330978036	d__Bacteria	p__Proteobacteria	c__Gammaproteobacteria	o__Pseudomonadales	f__Moraxellaceae	g__Alkanindiges	s__uncultured_bacterium	hand	2v1
9c7762885db6f2132f9dd191b408b7c6	29.64400574967432	-0.6271013318695211	1.037903529610103	0.093719626939408	0.3413960018759924	d__Bacteria	p__Actinobacteriota	c__Actinobacteria	o__Frankiales	f__Geodermatophilaceae	g__Blastococcus	Unclassified_g__Blastococcus	hand	2v1
c5ccea21b43ffc03a1ab4d769be69f09	5.830082260156936	-0.02195685517178386	1.013077095706034	0.09417820741406686	0.3413960018759924	d__Bacteria	p__Bacteroidota	c__Bacteroidia	o__Bacteroidales	f__Prevotellaceae	g__Prevotella	s__Prevotella_bivia	hand	2v1
4715d00a2315b24a3fcc1b66ae839a94	54.98334469754413	0.7852590880354239	0.6661567199040822	0.09534499856813555	0.343906089362678	d__Bacteria	p__Proteobacteria	c__Alphaproteobacteria	o__Rhizobiales	f__Beijerinckiaceae	g__Methylobacterium-Methylorubrum	Unclassified_g__Methylobacterium-Methylorubrum	hand	2v1
1cd0288eb29dda0ef9c5afa4965d33c1	22.48383134227271	-0.32307954505567954	1.071233148776256	0.1021561406700915	0.366649514781269	d__Bacteria	p__Proteobacteria	c__Gammaproteobacteria	o__Burkholderiales	f__Oxalobacteraceae	g__Massilia	Unclassified_g__Massilia	hand	2v1
b05e503d3c827d23a3c94c1c0257cfa1	10.520232009909842	0.2625404858366364	1.06117943662555	0.1028978327861118	0.3674922599503993	d__Bacteria	p__Actinobacteriota	c__Actinobacteria	o__Micrococcales	f__Intrasporangiaceae	g__Phycicoccus	Unclassified_g__Phycicoccus	hand	2v1
9539c21798e79503a0c61a10a319ef43	33.967131927631684	0.35458009211976327	1.0169751507237756	0.10582520007042551	0.3742598539076024	d__Bacteria	p__Proteobacteria	c__Gammaproteobacteria	o__Pseudomonadales	f__Moraxellaceae	g__Acinetobacter	Unclassified_g__Acinetobacter	hand	2v1
3678d26eb8e3fd26e603acd051347085	155.26120546793962	0.8780351292655153	0.6818828019786225	0.10544445052217792	0.3742598539076024	d__Bacteria	p__Firmicutes	c__Clostridia	o__Peptostreptococcales-Tissierellales	f__Peptostreptococcales-Tissierellales	g__Finegoldia	s__uncultured_bacterium	hand	2v1
a660a9e0657e34f2c68d85e51f8a20d0	3.6536441656517966	-8.961458038621384e-4	1.0152626563348641	0.10686805896306621	0.3752999472220591	d__Bacteria	p__Acidobacteriota	c__Acidobacteriae	o__Acidobacteriales	f__Acidobacteriaceae_(Subgroup_1)	g__Bryocella	s__uncultured_bacterium	hand	2v1
0bb543155b612df6be80da76efef1621	16.186517971994636	0.10398484078560509	1.0158947252572348	0.10715460562064308	0.3752999472220591	d__Bacteria	p__Actinobacteriota	c__Actinobacteria	o__Corynebacteriales	f__Corynebacteriaceae	g__Corynebacterium	s__Corynebacterium_durum	hand	2v1
c0611a42abd27316bb60bf7a256b382a	3.1940808083155767	0.08805005168802331	1.0205112923137107	0.10957729590035713	0.3815059656599486	d__Bacteria	p__Proteobacteria	c__Alphaproteobacteria	o__Acetobacterales	f__Acetobacteraceae	g__Acidiphilium	s__uncultured_bacterium	hand	2v1
64c45378638002d272dd803c4ea67f16	3.907581290318901	0.10982854955147014	1.0218530105521604	0.10997896113507484	0.3815059656599486	d__Bacteria	p__Acidobacteriota	c__Acidobacteriae	o__Acidobacteriales	f__Acidobacteriaceae_(Subgroup_1)	g__Edaphobacter	s__Edaphobacter_sp.	hand	2v1
c5a124b2dbff5725ea7995b2871f2566	5.116237587373565	-0.04858855926398536	1.0156269103419124	0.11073967327895033	0.38231553870113805	d__Bacteria	p__Bacteroidota	c__Bacteroidia	o__Bacteroidales	f__Prevotellaceae	g__Prevotella	s__Prevotella_melaninogenica	hand	2v1
7a772b39c85bb41a484bc530c0233d1d	5.290656636512681	0.2912221920402462	1.0743003274079324	0.11203196365916146	0.38494395096157374	d__Bacteria	p__Actinobacteriota	c__Actinobacteria	o__Micrococcales	f__Microbacteriaceae	g__Frondihabitans	s__Frondihabitans_sp.	hand	2v1
f65bb38e59a04aadd2406fbac2eb31c2	2.3094882827469596	-0.037529412956156506	1.0166068065347542	0.11479595230738152	0.3925804972776019	d__Bacteria	p__Bacteroidota	c__Bacteroidia	o__Bacteroidales	f__Prevotellaceae	g__Alloprevotella	s__uncultured_Bacteroidetes	hand	2v1
307ede7fb7c826b2881269f2e39b2af2	4.440771997352593	0.0646746741941237	1.012936003655534	0.11696936983811425	0.39813517902644524	d__Bacteria	p__Acidobacteriota	c__Acidobacteriae	o__Bryobacterales	f__Bryobacteraceae	g__Bryobacter	Unclassified_g__Bryobacter	hand	2v1
ead034c20ec389f7f9d1c917cdc9d39c	16.290824692447874	0.14711750436300533	1.022036041300716	0.1198079575655621	0.40501908432349176	d__Bacteria	p__Firmicutes	c__Clostridia	o__Peptostreptococcales-Tissierellales	f__Peptostreptococcales-Tissierellales	g__Anaerococcus	s__Anaerococcus_prevotii	hand	2v1
a3eb965915904fca83341edc85f0ceff	7.1950782893733765	0.18168484957945832	1.036443491570921	0.12010910776489755	0.40501908432349176	d__Bacteria	p__Actinobacteriota	c__Actinobacteria	o__Frankiales	f__Acidothermaceae	g__Acidothermus	Unclassified_g__Acidothermus	hand	2v1
6b417b39f34767c53390a496d5935576	22.09637990029295	0.38745099082425166	1.05495132013211	0.12191210742696133	0.407445996733013	d__Bacteria	p__Firmicutes	c__Bacilli	o__Staphylococcales	f__Staphylococcaceae	g__Auricoccus-Abyssicoccus	Unclassified_g__Auricoccus-Abyssicoccus	hand	2v1
53879c7c0c2481ac75994c740a43a904	5.997912294390684	0.0973613578300886	1.0202339129646536	0.12256119717208845	0.407445996733013	d__Bacteria	p__Proteobacteria	c__Alphaproteobacteria	o__Sphingomonadales	f__Sphingomonadaceae	g__Novosphingobium	Unclassified_g__Novosphingobium	hand	2v1
b19a5344ff83029e870c1a9b2e16a62e	47.606456054049566	-0.6068787890850341	1.1058960803631745	0.12234095061377424	0.407445996733013	d__Bacteria	p__Proteobacteria	c__Gammaproteobacteria	o__Burkholderiales	f__Oxalobacteraceae	g__Massilia	Unclassified_g__Massilia	hand	2v1
3ab8cbe16e02fcde66854e67cbe313f6	3.4460471722792065	-0.0077462338905249445	1.0157998238663186	0.12307679073728255	0.407445996733013	d__Bacteria	p__Proteobacteria	c__Alphaproteobacteria	o__Sphingomonadales	f__Sphingomonadaceae	g__Sphingomonas	Unclassified_g__Sphingomonas	hand	2v1
d35eda23f0d6e3bc0031fa74c1163493	18.739002245319153	0.34660024851947074	1.082712788656301	0.12444883310439575	0.41011547273039506	d__Bacteria	p__Actinobacteriota	c__Actinobacteria	o__Micrococcales	f__Microbacteriaceae	g__Amnibacterium	s__uncultured_bacterium	hand	2v1
258888d59976d9f8e12b0e5bb78be7ee	2.0703046999124495	-0.026364665781656936	1.0174980565127096	0.12872755162685037	0.42229626664916975	d__Bacteria	p__Proteobacteria	c__Gammaproteobacteria	o__Pseudomonadales	f__Pseudomonadaceae	g__Pseudomonas	Unclassified_g__Pseudomonas	hand	2v1
eb6449c4af1677fd38be191e48a8cb66	10.67035704167825	0.4019374241155392	1.105994880509276	0.13268893076227128	0.4333309675794896	d__Bacteria	p__Actinobacteriota	c__Actinobacteria	o__Propionibacteriales	f__Nocardioidaceae	g__Marmoricola	Unclassified_g__Marmoricola	hand	2v1
7ef8fea4279bc38e2cfaf25d920092d4	11.927356678528552	0.1644350055258723	1.0336114317931917	0.1334919043902122	0.4339983438695239	d__Bacteria	p__Proteobacteria	c__Alphaproteobacteria	o__Acetobacterales	f__Acetobacteraceae	g__uncultured	s__metagenome	hand	2v1
3835e304a2d4a518f6e249be5e14f50a	367.25144183755793	0.7290482666743494	0.8502455455722632	0.13576596849748782	0.4355324210649499	d__Bacteria	p__Actinobacteriota	c__Actinobacteria	o__Corynebacteriales	f__Corynebacteriaceae	g__Corynebacterium	s__Corynebacterium_appendicis	hand	2v1
0f1320a5617299298a793661d3bd5804	6.566416962339664	-0.06275194654744232	1.0167346046864572	0.1349803925428699	0.4355324210649499	d__Bacteria	p__Actinobacteriota	c__Actinobacteria	o__Micrococcales	f__Micrococcaceae	g__Micrococcus	s__Micrococcus_flavus	hand	2v1
630860d80a9dc35ed55113eeb8a3e761	14.038756610178721	-0.5445085827534504	1.1160670257809446	0.13547983641327796	0.4355324210649499	d__Bacteria	p__Proteobacteria	c__Alphaproteobacteria	o__Rhodobacterales	f__Rhodobacteraceae	g__Paracoccus	Unclassified_g__Paracoccus	hand	2v1
47d1f98fa224c6cb89aa3a14cf3189a8	16.064239522560396	-0.142291430190282	1.0311193547078732	0.13659398758251842	0.4362583303846954	d__Bacteria	p__Proteobacteria	c__Gammaproteobacteria	o__Burkholderiales	f__Oxalobacteraceae	g__Massilia	Unclassified_g__Massilia	hand	2v1
966b19a13130d60f05588914768900fe	82.58815554412249	0.6080320712340215	1.0954867421442123	0.13919571521314986	0.43786763434120285	d__Bacteria	p__Firmicutes	c__Bacilli	o__Lactobacillales	f__Aerococcaceae	g__Facklamia	s__Facklamia_tabacinasalis	hand	2v1
b47437391befe9dbd9bb4d316d9cc02e	9.420231312909307	-0.09531056072845182	1.0154039532327517	0.13969005493131526	0.43786763434120285	d__Bacteria	p__Proteobacteria	c__Gammaproteobacteria	o__Pseudomonadales	f__Moraxellaceae	g__Acinetobacter	Unclassified_g__Acinetobacter	hand	2v1
dae4e651068218732502aff09504d967	12.438862425392669	-0.19726618034901175	1.0348176215828107	0.14011764298918492	0.43786763434120285	d__Bacteria	p__Proteobacteria	c__Gammaproteobacteria	o__Burkholderiales	f__Oxalobacteraceae	g__Massilia	Unclassified_g__Massilia	hand	2v1
6960d23ed1205f171c4b8f9def21f848	6.262921399857387	0.0706314982758251	1.0154771286959359	0.13852982691817592	0.43786763434120285	d__Bacteria	p__Bacteroidota	c__Bacteroidia	o__Flavobacteriales	f__Weeksellaceae	g__Chryseobacterium	s__uncultured_Bacteroidetes	hand	2v1
28a1429f7bad09148c547c82e7306aff	3.404243324739075	0.07471299601588959	1.0182466967217603	0.1378174138443603	0.43786763434120285	d__Bacteria	p__Acidobacteriota	c__Acidobacteriae	o__Acidobacteriales	f__Acidobacteriaceae_(Subgroup_1)	g__Granulicella	Unclassified_g__Granulicella	hand	2v1
74e59572346f076883e68f7ac94238ff	14.379431891142568	-0.10522876347746771	1.019152081626812	0.14626817181923435	0.4551262857036262	d__Bacteria	p__Fusobacteriota	c__Fusobacteriia	o__Fusobacteriales	f__Fusobacteriaceae	g__Fusobacterium	s__Fusobacterium_nucleatum	hand	2v1
7e64529549a54fc68cfc5e832c2f370a	15.183333828154867	0.2200507841330774	1.021804786358147	0.15300492637397584	0.4735591738826628	d__Bacteria	p__Firmicutes	c__Clostridia	o__Peptostreptococcales-Tissierellales	f__Peptostreptococcales-Tissierellales	g__Peptoniphilus	s__Peptoniphilus_lacrimalis	hand	2v1
71af81d84051f514c8d84f1fec019f68	24.43330289583498	-0.11131567885755281	1.0236188687540535	0.15349849084472517	0.4735591738826628	d__Bacteria	p__Proteobacteria	c__Gammaproteobacteria	o__Burkholderiales	f__Oxalobacteraceae	Unclassified_f__Oxalobacteraceae	Unclassified_f__Oxalobacteraceae	hand	2v1
0bfe7ade541bedb61393c766ff58d5b5	8.547688166189971	-0.09774444729751736	1.020897913768761	0.15511432153969656	0.47651645388254243	d__Bacteria	p__Proteobacteria	c__Gammaproteobacteria	o__Burkholderiales	f__Oxalobacteraceae	g__Massilia	Unclassified_g__Massilia	hand	2v1
e3c9c2a072b1dd41a3d26f812f5c5f0e	7.013089622451493	-0.008040876628990322	1.0154117229534942	0.15706217821762072	0.4784457109570379	d__Bacteria	p__Firmicutes	c__Negativicutes	o__Veillonellales-Selenomonadales	f__Veillonellaceae	g__Veillonella	s__Veillonella_parvula	hand	2v1
900195974afdc1b684db4a0fe4479225	15.666858406277512	-0.09486069528941869	1.0234222232654182	0.1567151812965476	0.4784457109570379	d__Bacteria	p__Proteobacteria	c__Gammaproteobacteria	o__Burkholderiales	f__Oxalobacteraceae	g__Massilia	Unclassified_g__Massilia	hand	2v1
5076876220676a6e3e615b26375bc410	18.747620352653477	-0.08080908160256811	1.0179860549451092	0.15913455871975385	0.4827303559490441	d__Bacteria	p__Proteobacteria	c__Gammaproteobacteria	o__Pseudomonadales	f__Pseudomonadaceae	g__Pseudomonas	Unclassified_g__Pseudomonas	hand	2v1
57b315f963039a82671fa643971d1431	6.557762758565173	0.07214937461571905	1.0137928492043091	0.1621047857061753	0.4896915401540712	d__Bacteria	p__Firmicutes	c__Clostridia	o__Lachnospirales	f__Lachnospiraceae	g__Lachnoanaerobaculum	s__uncultured_bacterium	hand	2v1
ffbf4ea5fc3649bbc5eb6ecc6699a350	88.06271335090868	0.14725425482789395	0.9577034753841871	0.16506789291721516	0.4965735367841535	d__Bacteria	p__Actinobacteriota	c__Actinobacteria	o__Corynebacteriales	f__Corynebacteriaceae	g__Corynebacterium	s__Corynebacterium_imitans	hand	2v1
47586546b6ddb8bf993337f5353d60c3	8.648861427796556	0.24167875234355765	1.0539355985696472	0.1675660434558025	0.5002600679107614	d__Bacteria	p__Bacteroidota	c__Bacteroidia	o__Flavobacteriales	f__Flavobacteriaceae	g__Flavobacterium	Unclassified_g__Flavobacterium	hand	2v1
f891ffe52fd7840c43d0dc48be903006	6.359536320958633	-0.035147816464621624	1.0173006695695423	0.16767337448595174	0.5002600679107614	d__Bacteria	p__Bacteroidota	c__Bacteroidia	o__Flavobacteriales	f__Flavobacteriaceae	g__Flavobacterium	Unclassified_g__Flavobacterium	hand	2v1
18eb929cf9350e0af65cf863c2786858	127.71663119325824	-0.6620740601201138	0.7434421571838026	0.17044409858289528	0.5064425060352421	d__Bacteria	p__Proteobacteria	c__Gammaproteobacteria	o__Pasteurellales	f__Pasteurellaceae	g__Haemophilus	Unclassified_g__Haemophilus	hand	2v1
96de0f5bdec7a436c657e40b70bdfd39	35.06265022468283	0.5588953769805178	1.0712887393411283	0.17722695455164494	0.5244471104079289	d__Bacteria	p__Actinobacteriota	c__Actinobacteria	o__Corynebacteriales	f__Corynebacteriaceae	g__Corynebacterium	s__Corynebacterium_amycolatum	hand	2v1
15da8b3417459a1a66342300e6968701	13.817386969063541	-0.4304529099364792	1.0437632242432797	0.17911671029053192	0.5252693175219121	d__Bacteria	p__Proteobacteria	c__Alphaproteobacteria	o__Rhizobiales	f__Beijerinckiaceae	g__Methylobacterium-Methylorubrum	Unclassified_g__Methylobacterium-Methylorubrum	hand	2v1
fe42f83c3f979374b19bee70f4cae90b	9.6633984104145	-0.11350080792072573	1.026919561362678	0.17967833206266787	0.5252693175219121	d__Bacteria	p__Proteobacteria	c__Gammaproteobacteria	o__Burkholderiales	f__Oxalobacteraceae	g__Massilia	Unclassified_g__Massilia	hand	2v1
67061bf2887ea44ff051895481bc7d5c	592.252673361558	-0.5062875497129481	0.4219348286634695	0.17959954187967445	0.5252693175219121	d__Bacteria	p__Actinobacteriota	c__Actinobacteria	o__Corynebacteriales	f__Corynebacteriaceae	g__Lawsonella	s__uncultured_bacterium	hand	2v1
cd46010a7578ff8af85f6a124bf60450	8.077305027201325	0.30239993953097927	1.0538767954131072	0.18237664113687443	0.5310163245953171	d__Bacteria	p__Actinobacteriota	c__Actinobacteria	o__Corynebacteriales	f__Corynebacteriaceae	g__Corynebacterium	s__Corynebacterium_imitans	hand	2v1
82a9579aaed9a7b056764ff9e13bf5b5	21.719565127744104	0.2919494715255432	1.031483104484276	0.18709474244095123	0.5425747530787586	d__Bacteria	p__Firmicutes	c__Clostridia	o__Peptostreptococcales-Tissierellales	f__Peptostreptococcales-Tissierellales	g__Anaerococcus	Unclassified_g__Anaerococcus	hand	2v1
48981b027178671be2dadb27b719c560	10.04538891295338	0.25568679463421384	1.0533275542252225	0.18869582293100082	0.5450377355576717	d__Bacteria	p__Bacteroidota	c__Bacteroidia	o__Bacteroidales	f__Prevotellaceae	g__Prevotella	s__Prevotella_colorans	hand	2v1
91f8f61ff0527368baaa6a291ff43898	87.06770228759052	-0.5861482659384237	0.9568043095218584	0.19235352941013262	0.5531513063499116	d__Bacteria	p__Proteobacteria	c__Gammaproteobacteria	o__Burkholderiales	f__Oxalobacteraceae	g__Massilia	Unclassified_g__Massilia	hand	2v1
fe90b351975bd2326916b5dbef9bd1a7	7.801921841701152	-0.05453895998846593	1.018115723160438	0.1930307317331416	0.5531513063499116	d__Bacteria	p__Proteobacteria	c__Gammaproteobacteria	o__Burkholderiales	f__Oxalobacteraceae	g__Noviherbaspirillum	Unclassified_g__Noviherbaspirillum	hand	2v1
89bb0976824b120272d20e857f3e053d	4.833313665965688	-0.039033163845936594	1.0180470612674606	0.19649000249409043	0.5608474480638408	d__Bacteria	p__Proteobacteria	c__Gammaproteobacteria	o__Pseudomonadales	f__Pseudomonadaceae	g__Pseudomonas	Unclassified_g__Pseudomonas	hand	2v1
94e5c426709e3731d622c6d2e11c965e	14.678454723855129	0.009873905606403879	1.0118897115159362	0.19813982785661144	0.5633387262589933	d__Bacteria	p__Firmicutes	c__Bacilli	o__Staphylococcales	f__Staphylococcaceae	g__Staphylococcus	Unclassified_g__Staphylococcus	hand	2v1
cd3909b22b87684aafd93fcb66630f52	3.2331309670531723	-0.023006474507921898	1.0163100635317743	0.20441128894399271	0.5712230753499393	d__Bacteria	p__Proteobacteria	c__Gammaproteobacteria	o__Pseudomonadales	f__Moraxellaceae	g__Acinetobacter	s__Acinetobacter_guillouiae	hand	2v1
f2ddccf69492f26b8022cc0d68c76fda	58.61393139176235	-0.6063765871585343	0.8197128552341986	0.20485241322894376	0.5712230753499393	d__Bacteria	p__Proteobacteria	c__Alphaproteobacteria	o__Sphingomonadales	f__Sphingomonadaceae	g__Sphingomonas	s__Sphingomonas_glacialis	hand	2v1
0122a79a612777e145748ab640e87180	4.1013881837463275	0.14664731773019152	1.0326504413407092	0.20314264558285747	0.5712230753499393	d__Bacteria	p__WPS-2	c__WPS-2	o__WPS-2	f__WPS-2	g__WPS-2	s__uncultured_bacterium	hand	2v1
0666e2166d5d734519f1049f1d3bbea3	12.895986430728213	0.34038023065583806	1.0360049014909276	0.20182152318749724	0.5712230753499393	d__Bacteria	p__Actinobacteriota	c__Acidimicrobiia	o__IMCC26256	f__IMCC26256	g__IMCC26256	s__Actinobacteria_bacterium	hand	2v1
046450d8922ade0d6b912fa591e5c2e2	23.759679367619995	-0.10202416176557796	1.0057197088534748	0.20351386437742636	0.5712230753499393	d__Bacteria	p__Bacteroidota	c__Bacteroidia	o__Bacteroidales	f__Porphyromonadaceae	g__Porphyromonas	s__uncultured_bacterium	hand	2v1
4f8285827d64ed44a3a48f09c8deb2fb	46.298130922761715	0.23985652864352058	0.9988222104202213	0.20758751643078693	0.5766319900855192	d__Bacteria	p__Firmicutes	c__Clostridia	o__Peptostreptococcales-Tissierellales	f__Peptostreptococcales-Tissierellales	g__Peptoniphilus	s__uncultured_organism	hand	2v1
286b9d8f69bcd09f5e51083ad335de4e	2.103567281649885	0.010178259766781304	1.015883544394337	0.2164065893755431	0.5984242378863059	d__Bacteria	p__Actinobacteriota	c__Actinobacteria	o__Propionibacteriales	f__Nocardioidaceae	g__Nocardioides	Unclassified_g__Nocardioides	hand	2v1
9312196cf379f8a47ed5c8a2a574d242	2.5421039987080856	-0.05611508259382062	1.015136525623601	0.2170835511228944	0.5984242378863059	d__Bacteria	p__Actinobacteriota	c__Actinobacteria	o__Micrococcales	f__Dermabacteraceae	g__Dermabacter	Unclassified_g__Dermabacter	hand	2v1
8b9333a26df47785ce683a71dac0e96d	16.7870576987376	-0.0015163542851392424	1.015802308255561	0.2193670649809195	0.6024284928453282	d__Bacteria	p__Actinobacteriota	c__Actinobacteria	o__Micrococcales	f__Dermabacteraceae	g__Brachybacterium	Unclassified_g__Brachybacterium	hand	2v1
ed6be6f35c692c6166ff8442f30ba282	4.624199907104063	-0.10768645324606527	1.0265502984678223	0.22310414588437674	0.602461311103559	d__Bacteria	p__Proteobacteria	c__Alphaproteobacteria	o__Sphingomonadales	f__Sphingomonadaceae	g__Sphingobium	Unclassified_g__Sphingobium	hand	2v1
6187eca79875aed702809476d2505dd7	70.99717555075935	-0.5132774828274345	0.9252017789033622	0.22187335957764442	0.602461311103559	d__Bacteria	p__Bacteroidota	c__Bacteroidia	o__Sphingobacteriales	f__Sphingobacteriaceae	g__Pedobacter	Unclassified_g__Pedobacter	hand	2v1
19c88c43cefc0efae399898111815666	167.13628294523542	0.5264946178640213	0.6203816729305346	0.22033791220960694	0.602461311103559	d__Bacteria	p__Actinobacteriota	c__Actinobacteria	o__Micrococcales	f__Micrococcaceae	g__Kocuria	s__Kocuria_marina	hand	2v1
58de0fedf9392a8ba9413013e01c531d	5.769294135268528	0.0031435346751163273	1.0153276128479358	0.22353392094738947	0.602461311103559	d__Bacteria	p__Actinobacteriota	c__Actinobacteria	o__Propionibacteriales	f__Nocardioidaceae	g__Marmoricola	Unclassified_g__Marmoricola	hand	2v1
8fc0fabfdf5e0826776c43e192eaeaf5	22.563595572081294	0.38346682988866343	1.0053034509096392	0.22289032204066805	0.602461311103559	d__Bacteria	p__Actinobacteriota	c__Actinobacteria	o__Micrococcales	f__Microbacteriaceae	Unclassified_f__Microbacteriaceae	Unclassified_f__Microbacteriaceae	hand	2v1
f14141d03c23f3658014090c72c23866	28.87244067411801	-0.2350135047327858	1.053611924927775	0.23356117454129113	0.6271550057127262	d__Bacteria	p__Firmicutes	c__Bacilli	o__Lactobacillales	f__Lactobacillaceae	g__Lactobacillus	Unclassified_g__Lactobacillus	hand	2v1
28bab78dcadcbe2dd2d71f6f85557fde	5.213925364189355	-0.05847514575789652	1.0135728013570622	0.23576760854501738	0.6307436021960797	d__Bacteria	p__Proteobacteria	c__Gammaproteobacteria	o__Burkholderiales	f__Oxalobacteraceae	g__Massilia	s__Massilia_plicata	hand	2v1
5bfb1c4ec233e05e793cc0d3a873cf0e	20.726798289733466	-0.13781536899472852	1.019361554283635	0.23814114377943213	0.6347512104415011	d__Bacteria	p__Proteobacteria	c__Gammaproteobacteria	o__Burkholderiales	f__Oxalobacteraceae	g__Janthinobacterium	Unclassified_g__Janthinobacterium	hand	2v1
24e1cc515ec230a9ee79e0d1439153f8	15.913691692440832	-0.02872885840033606	1.01421173068449	0.2394882393184506	0.6360035659555922	d__Bacteria	p__Proteobacteria	c__Gammaproteobacteria	o__Pseudomonadales	f__Moraxellaceae	g__Moraxella	Unclassified_g__Moraxella	hand	2v1
c1663573d28338d4bdde6362cfab6ed8	31.790541617453993	-0.2745494356116667	1.020802619252489	0.2465588804826825	0.6515449735351019	d__Bacteria	p__Bacteroidota	c__Bacteroidia	o__Flavobacteriales	f__Weeksellaceae	g__Bergeyella	s__uncultured_bacterium	hand	2v1
75caefa0df8e0699a60f04fa154f0bba	6.8181960934675905	0.058396574439068635	1.0179326656197327	0.24713774858228002	0.6515449735351019	d__Bacteria	p__Proteobacteria	c__Gammaproteobacteria	o__Pseudomonadales	f__Moraxellaceae	g__Acinetobacter	Unclassified_g__Acinetobacter	hand	2v1
414380f848f722bfc18a0ddaa24f4e44	5.887417867709142	0.12950226888623	1.026545259094019	0.24916743816429773	0.6545159154678111	d__Bacteria	p__Firmicutes	c__Clostridia	o__Peptostreptococcales-Tissierellales	f__Peptostreptococcales-Tissierellales	g__Peptoniphilus	s__uncultured_organism	hand	2v1
d2889f7a050be0eae5b56bfc036fa76b	6.380127113525464	0.14508317818633662	1.029635522177535	0.2557945428835893	0.6694983523126435	d__Bacteria	p__Acidobacteriota	c__Acidobacteriae	o__Acidobacteriales	f__Acidobacteriaceae_(Subgroup_1)	g__Bryocella	s__uncultured_bacterium	hand	2v1
64bd22a7ee5cd4eb63428a6aab10bc5a	8.03070182091679	0.234652505006606	1.0113144989980323	0.25903647200750773	0.6755447561346875	d__Bacteria	p__Proteobacteria	c__Gammaproteobacteria	o__Pseudomonadales	f__Moraxellaceae	g__Psychrobacter	Unclassified_g__Psychrobacter	hand	2v1
ae4eb216fa812f49ca4e11184b954b33	3.2731714088008066	0.045846892763004736	1.0151791477722585	0.2604434286778556	0.675682206587933	d__Bacteria	p__Actinobacteriota	c__Actinobacteria	o__Corynebacteriales	f__Mycobacteriaceae	g__Mycobacterium	Unclassified_g__Mycobacterium	hand	2v1
b8468493c435c1a158de36cd243ccff4	4.377374015018732	0.016687528893074892	1.0152504551638921	0.2609531280615465	0.675682206587933	d__Bacteria	p__Acidobacteriota	c__Acidobacteriae	o__Acidobacteriales	f__Acidobacteriaceae_(Subgroup_1)	g__Terriglobus	Unclassified_g__Terriglobus	hand	2v1
0bb331a6433c10383d8ab7d12c5dc76d	168.2392184933101	0.4938979200060748	0.6367070640375747	0.27588873438054373	0.7118125709106555	d__Bacteria	p__Firmicutes	c__Bacilli	o__Staphylococcales	f__Staphylococcaceae	g__Macrococcus	Unclassified_g__Macrococcus	hand	2v1
fbcd68f686340c881c7abf59be52ce96	4.191310292509261	-0.10132561177914814	1.024559840118185	0.278050431798552	0.7148459682764191	d__Bacteria	p__Bacteroidota	c__Bacteroidia	o__Cytophagales	f__Hymenobacteraceae	g__Hymenobacter	s__Hymenobacter_gelipurpurascens	hand	2v1
02e29495d81c4a3709bcb88e6561db63	8.621829514920448	0.06034345049437154	1.0169459042008677	0.2797339566572758	0.7166329278322436	d__Bacteria	p__Bacteroidota	c__Bacteroidia	o__Bacteroidales	f__Prevotellaceae	g__Prevotella	s__Prevotella_timonensis	hand	2v1
81017319d8517e98a45c0529645780bc	7.761267539057564	0.06768369703938168	1.018827495896304	0.28389766417292106	0.7247387553710132	d__Bacteria	p__Proteobacteria	c__Gammaproteobacteria	o__Burkholderiales	f__Oxalobacteraceae	g__Massilia	Unclassified_g__Massilia	hand	2v1
ca2c9856d3dc934b8a86cfb222c4537c	9.673107470683567	0.378040125116864	1.0818577608023379	0.2859566851348353	0.7274336727114231	d__Bacteria	p__Proteobacteria	c__Alphaproteobacteria	o__Sphingomonadales	f__Sphingomonadaceae	g__Rhizorhapis	Unclassified_g__Rhizorhapis	hand	2v1
b892e9eb84726d344e7af5fa0a4047fa	15.984117851077997	0.23055000888755556	1.0114606922867502	0.2875643233957677	0.7289655051116489	d__Bacteria	p__Actinobacteriota	c__Actinobacteria	o__Propionibacteriales	f__Nocardioidaceae	g__Nocardioides	Unclassified_g__Nocardioides	hand	2v1
ae813af1c8004e0dcb6a827ceb0c7a1d	85.97573194813096	-0.3747960046932731	1.057327776763994	0.2900691608297807	0.7327531066257525	d__Bacteria	p__Deinococcota	c__Deinococci	o__Deinococcales	f__Deinococcaceae	g__Deinococcus	s__uncultured_organism	hand	2v1
ab79f6505ea50ee445435144467d7355	19.608575841321198	0.07478691635728904	1.012458443223231	0.29493814597283524	0.7398967329768358	d__Bacteria	p__Actinobacteriota	c__Actinobacteria	o__Corynebacteriales	f__Corynebacteriaceae	g__Corynebacterium	s__Corynebacterium_glucuronolyticum	hand	2v1
2b45521fb7effd0b1237d33ecc85dc42	34.87077139535788	-0.4963503050328146	0.8713625448541039	0.29412447611843623	0.7398967329768358	d__Bacteria	p__Proteobacteria	c__Alphaproteobacteria	o__Rhizobiales	f__Beijerinckiaceae	g__Methylobacterium-Methylorubrum	s__Methylobacterium_adhaesivum	hand	2v1
ec1f7daa9ae3619efca583fbcaa6f7eb	6.148913236538675	0.12453003155147846	1.0281936690151292	0.2982628986045024	0.7426597382356322	d__Bacteria	p__Proteobacteria	c__Alphaproteobacteria	o__Rhizobiales	f__Beijerinckiaceae	g__1174-901-12	s__uncultured_bacterium	hand	2v1
31c5d6d689fe24ec7157fa1c0783fbd4	8.444809135731926	-0.10507311752378144	1.0236624808817545	0.3020248343995985	0.7426597382356322	d__Bacteria	p__Proteobacteria	c__Alphaproteobacteria	o__Rhizobiales	f__Beijerinckiaceae	g__Methylobacterium-Methylorubrum	Unclassified_g__Methylobacterium-Methylorubrum	hand	2v1
b40ab2a6292c346f80cb6a1cde1db757	119.63723209761281	0.4788322745747814	0.789331005920652	0.3005430624265303	0.7426597382356322	d__Bacteria	p__Actinobacteriota	c__Actinobacteria	o__Corynebacteriales	f__Corynebacteriaceae	g__Corynebacterium	Unclassified_g__Corynebacterium	hand	2v1
768802daecc011d20968d915356fa212	14.888644369549514	-0.09473093547195134	1.0233835688238628	0.3023293220266856	0.7426597382356322	d__Bacteria	p__Proteobacteria	c__Alphaproteobacteria	o__Sphingomonadales	f__Sphingomonadaceae	Unclassified_f__Sphingomonadaceae	Unclassified_f__Sphingomonadaceae	hand	2v1
7a61de0dee133b4f77938859bc9bc23e	9.304542565961928	-0.09930760465523614	1.0236393434689228	0.302053423119016	0.7426597382356322	d__Bacteria	p__Proteobacteria	c__Alphaproteobacteria	o__Sphingomonadales	f__Sphingomonadaceae	g__Sphingomonas	Unclassified_g__Sphingomonas	hand	2v1
ecb8bbc5d8af00b2dfb48cf1097352cd	3.639962815929708	-0.09277036016633787	1.0239033780934972	0.30321004485206504	0.7426597382356322	d__Bacteria	p__Patescibacteria	c__Saccharimonadia	o__Saccharimonadales	f__Saccharimonadaceae	g__TM7a	s__uncultured_bacterium	hand	2v1
d9ffc2cf4b079e82cafba4bf81e37b09	9.535069712089362	-0.16408518252597976	1.023942260641858	0.30053196142533223	0.7426597382356322	d__Bacteria	p__Bacteroidota	c__Bacteroidia	o__Sphingobacteriales	f__Sphingobacteriaceae	g__Pedobacter	Unclassified_g__Pedobacter	hand	2v1
8d2a29d23de2d1b6cada06bf85915274	11.471043945933971	0.14083097584979706	1.0250197103673233	0.30850462109289895	0.7530836710180193	d__Bacteria	p__Proteobacteria	c__Alphaproteobacteria	o__Sphingomonadales	f__Sphingomonadaceae	g__Sphingomonas	Unclassified_g__Sphingomonas	hand	2v1
3f8b43c6d3e0617277880a3f134a8703	5.659242625047933	-0.0834772046861639	1.0229588247798909	0.3106584475975557	0.7535330761784782	d__Bacteria	p__Proteobacteria	c__Alphaproteobacteria	o__Sphingomonadales	f__Sphingomonadaceae	g__Sphingomonas	Unclassified_g__Sphingomonas	hand	2v1
0a119bf9afca3d4b3183f69cb57d5ee2	13.625724880085686	0.11988886826188178	1.004944515865229	0.3118067901428186	0.7535330761784782	d__Bacteria	p__Actinobacteriota	c__Actinobacteria	o__Micrococcales	f__Dermabacteraceae	g__Dermabacter	Unclassified_g__Dermabacter	hand	2v1
c0a83a0d2be8156b5c59a52f39a79f81	4.859284095737636	0.12553747770912474	1.0259649620606759	0.3116956371199374	0.7535330761784782	d__Bacteria	p__Firmicutes	c__Clostridia	o__Peptostreptococcales-Tissierellales	f__Peptostreptococcales-Tissierellales	g__Anaerococcus	Unclassified_g__Anaerococcus	hand	2v1
51e0e4770d79e664b9ecfd495ac21955	23.206557011300305	0.1417567229078687	1.017476186748281	0.31636711809371476	0.7620138226509741	d__Bacteria	p__Actinobacteriota	c__Actinobacteria	o__Corynebacteriales	f__Corynebacteriaceae	g__Corynebacterium	s__Corynebacterium_minutissimum	hand	2v1
7e28501df1f3fcdbf55fe4c4e0106f6b	4.565813496540243	-0.1035112048807942	1.0251217797979402	0.3232863445202174	0.7761013237654225	d__Bacteria	p__Proteobacteria	c__Gammaproteobacteria	o__Pseudomonadales	f__Pseudomonadaceae	g__Pseudomonas	Unclassified_g__Pseudomonas	hand	2v1
62611dedc42201591d0c89973f903dde	1630.14031216107	0.4138595665371544	0.5456113862052808	0.3251997833372725	0.7781182934637709	d__Bacteria	p__Firmicutes	c__Bacilli	o__Staphylococcales	f__Staphylococcaceae	g__Staphylococcus	Unclassified_g__Staphylococcus	hand	2v1
20cac722e4c79ef8e001ba1a17ef9533	512.5895670422623	0.49316976433013227	0.8717960376416292	0.3288465826442581	0.7831503046077332	d__Bacteria	p__Actinobacteriota	c__Actinobacteria	o__Corynebacteriales	f__Corynebacteriaceae	g__Corynebacterium	Unclassified_g__Corynebacterium	hand	2v1
991f7de7fa94faa096136b515ad172af	4.407543457456617	-0.1303783583834627	1.0281572880388132	0.3305434389102984	0.7831503046077332	d__Bacteria	p__Proteobacteria	c__Gammaproteobacteria	o__Pseudomonadales	f__Moraxellaceae	g__Acinetobacter	s__Acinetobacter_ursingii	hand	2v1
974b31eddc54db0766c5c629e3fd6403	2.960795081744532	0.12481817446308728	1.026602675593517	0.33025785989393913	0.7831503046077332	d__Bacteria	p__Proteobacteria	c__Alphaproteobacteria	o__Rhizobiales	f__Beijerinckiaceae	g__Methylobacterium-Methylorubrum	Unclassified_g__Methylobacterium-Methylorubrum	hand	2v1
b101c0837578cd631878defef6a88e50	16.80451047772188	-0.09942932618941364	1.0237360732897904	0.332960257819904	0.786306797783161	d__Bacteria	p__Proteobacteria	c__Gammaproteobacteria	o__Burkholderiales	f__Oxalobacteraceae	g__Massilia	Unclassified_g__Massilia	hand	2v1
e04510a98a651a5ad615002be30945c1	4.599579087979369	0.13334006455208777	1.0279810420068787	0.33630559575846164	0.791628431574301	d__Bacteria	p__Proteobacteria	c__Alphaproteobacteria	o__Acetobacterales	f__Acetobacteraceae	Unclassified_f__Acetobacteraceae	Unclassified_f__Acetobacteraceae	hand	2v1
c4958499a385d623fcc23067bbef7219	101.45185870218054	-0.3053329716077065	0.9615808883656533	0.3413407225628264	0.7982968511549973	d__Bacteria	p__Proteobacteria	c__Gammaproteobacteria	o__Burkholderiales	f__Oxalobacteraceae	g__Massilia	Unclassified_g__Massilia	hand	2v1
d486760d6f805ff543544452ff88b539	5.409361464767436	-0.08616628857305934	1.023808264826864	0.34082081415004006	0.7982968511549973	d__Bacteria	p__Proteobacteria	c__Gammaproteobacteria	o__Xanthomonadales	f__Xanthomonadaceae	g__Stenotrophomonas	s__Stenotrophomonas_rhizophila	hand	2v1
3e21bdb72ec28f4d2b13eac6a54cbd24	9.094357384751802	0.29329970652547577	1.03818536928458	0.3437007526402344	0.8012316580841478	d__Bacteria	p__Proteobacteria	c__Alphaproteobacteria	o__Sphingomonadales	f__Sphingomonadaceae	Unclassified_f__Sphingomonadaceae	Unclassified_f__Sphingomonadaceae	hand	2v1
4e606bed45a7f847bacd1820362435ad	32.48495384310855	0.06379827555169425	1.017094344855838	0.34700154449549697	0.8063337171770363	d__Bacteria	p__Proteobacteria	c__Gammaproteobacteria	o__Pseudomonadales	f__Moraxellaceae	g__Psychrobacter	Unclassified_g__Psychrobacter	hand	2v1
3ae478d9b3d67f754a458c161e8b2996	6.786795276979164	0.28106549872766445	1.0568363113534398	0.3487478873645741	0.8078026145026077	d__Bacteria	p__Proteobacteria	c__Alphaproteobacteria	o__Rhizobiales	f__Beijerinckiaceae	g__Methylocella	s__uncultured_bacterium	hand	2v1
b90f88a30e4ffd50be47916a4cb66124	5.18944044898512	-0.12485539801810558	1.0264052458030357	0.35551216545253506	0.8108995462733922	d__Bacteria	p__Patescibacteria	c__Saccharimonadia	o__Saccharimonadales	f__Saccharimonadales	g__Saccharimonadales	Unclassified_g__Saccharimonadales	hand	2v1
15e409cec6365290b44b6ac6c6aad668	36.620312086041864	-0.398259616417906	1.0901436412126033	0.35282162957492447	0.8108995462733922	d__Bacteria	p__Proteobacteria	c__Gammaproteobacteria	o__Pseudomonadales	f__Moraxellaceae	g__Acinetobacter	s__Acinetobacter_radioresistens	hand	2v1
fb72960d3d863a1faddc36fdb92f2bbe	4.899449653091214	-0.07347181954171753	1.0217116999266793	0.3547950341644032	0.8108995462733922	d__Bacteria	p__Bacteroidota	c__Bacteroidia	o__Flavobacteriales	f__Flavobacteriaceae	g__Flavobacterium	Unclassified_g__Flavobacterium	hand	2v1
c0f14681e444b16d48b8a1fed6cbf19b	6.57025776527815	0.06357658872405	1.0199281186095306	0.3556773182275017	0.8108995462733922	d__Bacteria	p__Actinobacteriota	c__Actinobacteria	o__Frankiales	f__Nakamurellaceae	g__Nakamurella	Unclassified_g__Nakamurella	hand	2v1
775b15c5801062e2be1621abfd6d8a3d	11.398577133935325	-0.15656774908086848	1.0051767374771252	0.3514863284372866	0.8108995462733922	d__Bacteria	p__Proteobacteria	c__Alphaproteobacteria	o__Sphingomonadales	f__Sphingomonadaceae	g__Novosphingobium	Unclassified_g__Novosphingobium	hand	2v1
c4ead92fb23a6181285ef6ec89e2e80c	4.1029254779195465	-0.05135853035983248	1.0115774763115932	0.3612193205571737	0.8158380292957974	d__Bacteria	p__Firmicutes	c__Bacilli	o__Lactobacillales	f__Streptococcaceae	g__Streptococcus	Unclassified_g__Streptococcus	hand	2v1
17d7b883256b0bd84b2513c09d6d795c	2.8206944878608526	0.014932986714452869	1.0172404701573923	0.360116727375612	0.8158380292957974	d__Bacteria	p__Proteobacteria	c__Gammaproteobacteria	o__WD260	f__WD260	g__WD260	s__uncultured_bacterium	hand	2v1
a60729eeae333844894c4a8389f6593e	3.9620077497413155	0.11720630730595374	1.0256906386129885	0.3597398871195435	0.8158380292957974	d__Bacteria	p__Firmicutes	c__Clostridia	o__Peptostreptococcales-Tissierellales	f__Peptostreptococcales-Tissierellales	g__Peptoniphilus	s__Peptoniphilus_urinimassiliensis	hand	2v1
87d0e6fb6dac41e451110689e90022cb	4.449992404954318	-0.08290703613917433	1.0208845930925088	0.3661437588009134	0.8243920035113733	d__Bacteria	p__Proteobacteria	c__Alphaproteobacteria	o__Sphingomonadales	f__Sphingomonadaceae	g__Sphingomonas	Unclassified_g__Sphingomonas	hand	2v1
6e68d3873eb052ed4a4c880b2b858e2a	43.00005606976058	0.41347881465129704	0.9473049566331356	0.36805559314115005	0.8261309753168229	d__Bacteria	p__Firmicutes	c__Bacilli	o__Lactobacillales	f__Aerococcaceae	g__Abiotrophia	s__uncultured_bacterium	hand	2v1
b09c57e23b77c9dbc8c29887d6bb4761	6.196234148143341	-0.06524455493114945	1.019173054689862	0.37223285381621557	0.8329284537554206	d__Bacteria	p__Proteobacteria	c__Gammaproteobacteria	o__Burkholderiales	f__Oxalobacteraceae	g__Massilia	Unclassified_g__Massilia	hand	2v1
d2ec35c801358dc8c4298cf0c57838de	3.901648556018077	-0.007765575840953395	1.0135163084568113	0.374579720205978	0.8330377213169756	d__Bacteria	p__Proteobacteria	c__Gammaproteobacteria	o__Burkholderiales	f__Comamonadaceae	g__Variovorax	Unclassified_g__Variovorax	hand	2v1
958e78cc909d8db0ed28f04ac575e69c	3.562162743562515	0.028039834495005616	1.0136830722436154	0.37359540943267905	0.8330377213169756	d__Bacteria	p__Fusobacteriota	c__Fusobacteriia	o__Fusobacteriales	f__Leptotrichiaceae	g__Leptotrichia	s__Leptotrichia_buccalis	hand	2v1
c33d6f34729b4388992daba22ff22edc	26.115774481232336	-0.2737936930180841	0.935643682840404	0.37975130988684974	0.8419562680977556	d__Bacteria	p__Firmicutes	c__Bacilli	o__Lactobacillales	f__Streptococcaceae	g__Streptococcus	Unclassified_g__Streptococcus	hand	2v1
34a2d1fa21fff998daacdae18eb874c3	100.04792198674187	0.39106995231962216	0.8585037738489057	0.3809192601757706	0.8419709256933954	d__Bacteria	p__Proteobacteria	c__Gammaproteobacteria	o__Pseudomonadales	f__Moraxellaceae	g__Acinetobacter	Unclassified_g__Acinetobacter	hand	2v1
1f7d98c9a74e27123ff4c3dc5e753e2c	2.499626551241152	-0.062321102847624536	1.0162098050125015	0.3932906663725717	0.8441557215303181	d__Bacteria	p__Proteobacteria	c__Alphaproteobacteria	o__Acetobacterales	f__Acetobacteraceae	g__Roseomonas	Unclassified_g__Roseomonas	hand	2v1
05cd250b776274d5471a4c6c5666a2e6	5.600153658380868	0.005442340750524041	1.0150996774101542	0.39178907915104133	0.8441557215303181	d__Bacteria	p__Proteobacteria	c__Gammaproteobacteria	o__Pseudomonadales	f__Pseudomonadaceae	g__Pseudomonas	Unclassified_g__Pseudomonas	hand	2v1
4adeb7bc59573887de5df3285c6fb0d2	11.71350172244035	-0.103424521892021	1.0218664306918441	0.39177593393898524	0.8441557215303181	d__Bacteria	p__Actinobacteriota	c__Actinobacteria	o__Micrococcales	f__Micrococcaceae	g__Nesterenkonia	s__Nesterenkonia_sandarakina	hand	2v1
b280665a8f753938d190b6c5d73f30e9	56.90053947837989	-0.26030072686806566	0.9517557893438972	0.38588844288600044	0.8441557215303181	d__Bacteria	p__Proteobacteria	c__Gammaproteobacteria	o__Burkholderiales	f__Oxalobacteraceae	g__Massilia	Unclassified_g__Massilia	hand	2v1
92f0198c0252e6050a26f5d2a2cfeeeb	4.291884964994129	0.12271840387004465	1.0245088967777816	0.39605487795282257	0.8441557215303181	d__Bacteria	p__Actinobacteriota	c__Acidimicrobiia	o__Microtrichales	f__Ilumatobacteraceae	g__CL500-29_marine_group	s__metagenome	hand	2v1
3330f01871b8b53fc235156c7356ec70	10.233865643977474	-0.10726578544827527	1.0246565779105887	0.3954541372553497	0.8441557215303181	d__Bacteria	p__Proteobacteria	c__Gammaproteobacteria	o__Burkholderiales	f__Oxalobacteraceae	g__Massilia	Unclassified_g__Massilia	hand	2v1
cdc6af693fbffc144044b3ab74d2dff6	3.8226005204096665	0.1338383781095629	1.0283598661669058	0.3906923369498606	0.8441557215303181	d__Bacteria	p__Acidobacteriota	c__Acidobacteriae	o__Acidobacteriales	f__Acidobacteriaceae_(Subgroup_1)	g__Granulicella	Unclassified_g__Granulicella	hand	2v1
0cd1abeedbe209fc53b73ec23b478497	5.183250716780774	0.10075191943669942	1.0237235352940777	0.3901476544020092	0.8441557215303181	d__Bacteria	p__Proteobacteria	c__Alphaproteobacteria	o__Acetobacterales	f__Acetobacteraceae	g__uncultured	Unclassified_g__uncultured	hand	2v1
4b47b8f499c97cd1428049f40d97e58b	12.316462481230595	-0.13072497963194626	1.0206975645516394	0.3899253999613696	0.8441557215303181	d__Bacteria	p__Proteobacteria	c__Gammaproteobacteria	o__Pseudomonadales	f__Pseudomonadaceae	g__Pseudomonas	Unclassified_g__Pseudomonas	hand	2v1
8efd5a887ea6306c3ea71dc355243fee	3.9553311729211105	-0.054980590229472465	1.0179985655023884	0.3908841727610108	0.8441557215303181	d__Bacteria	p__Bacteroidota	c__Bacteroidia	o__Sphingobacteriales	f__Sphingobacteriaceae	g__Pedobacter	Unclassified_g__Pedobacter	hand	2v1
47e552b42fd938087a684faaf34f4e76	7.480823243558747	-0.06570755787817459	1.0153437815170476	0.38441463877424764	0.8441557215303181	d__Bacteria	p__Proteobacteria	c__Gammaproteobacteria	o__Pseudomonadales	f__Pseudomonadaceae	g__Pseudomonas	Unclassified_g__Pseudomonas	hand	2v1
ce6ca56f80d5857e1c95e72b64d4086c	15.864841206939623	-0.34045645045740985	0.9703395468879208	0.39746237179873267	0.8441557215303181	d__Bacteria	p__Proteobacteria	c__Gammaproteobacteria	o__Xanthomonadales	f__Xanthomonadaceae	g__Stenotrophomonas	s__Stenotrophomonas_rhizophila	hand	2v1
ede58f307d3ec5c39ad03487b4037b36	3.0008496306488355	-0.023946826930230966	1.016480270504123	0.39816154311369234	0.8441557215303181	d__Bacteria	p__Proteobacteria	c__Gammaproteobacteria	o__Pseudomonadales	f__Pseudomonadaceae	g__Pseudomonas	Unclassified_g__Pseudomonas	hand	2v1
9ee06c215230cf8ff30e79f42875f878	3.469200940783516	0.08162568680561802	1.0157843787718224	0.39820863001843976	0.8441557215303181	d__Bacteria	p__Firmicutes	c__Clostridia	o__Peptostreptococcales-Tissierellales	f__Peptostreptococcales-Tissierellales	g__Murdochiella	s__Murdochiella_asaccharolytica	hand	2v1
9a24c53948a060a82d579cc9012e1f3f	18.051406700564286	0.18840639809197038	0.9817276865751728	0.40211163197577054	0.8499444116105936	d__Bacteria	p__Proteobacteria	c__Alphaproteobacteria	o__Rhizobiales	f__Beijerinckiaceae	g__1174-901-12	s__uncultured_bacterium	hand	2v1
fe07e820ff8e3da90f1d4d6ae63a7780	3.7752237926958307	0.08464614719439566	1.0205349579728353	0.4049894253899705	0.8535387599061879	d__Bacteria	p__Acidobacteriota	c__Acidobacteriae	o__Acidobacteriales	f__Acidobacteriaceae_(Subgroup_1)	g__Bryocella	s__uncultured_bacterium	hand	2v1
843e7a1382d2300fd69768e2029cdd5e	26.149500257402824	0.3302120655202759	1.0531765404795992	0.4115497579363886	0.8605246750076003	d__Bacteria	p__Actinobacteriota	c__Actinobacteria	o__Corynebacteriales	f__Corynebacteriaceae	g__Corynebacterium	s__Corynebacterium_propinquum	hand	2v1
2a87dc245d8cf8869da0557acc33589f	2.2392442795947125	-0.1015236030781284	1.0248542983805988	0.41305184400364814	0.8605246750076003	d__Bacteria	p__Proteobacteria	c__Gammaproteobacteria	o__Burkholderiales	f__Comamonadaceae	g__Polaromonas	Unclassified_g__Polaromonas	hand	2v1
0b93befcf48fdcb8fee557c5bc8f1672	23.021448844253865	0.11275140203652387	0.9962324626723061	0.40962576542503754	0.8605246750076003	d__Bacteria	p__Firmicutes	c__Negativicutes	o__Veillonellales-Selenomonadales	f__Veillonellaceae	g__Veillonella	s__Veillonella_sp.	hand	2v1
e01fca08e8f54fa6638e8601ebf254f9	26.109285400287344	0.12077471777923644	1.0096055562212074	0.4126886931852585	0.8605246750076003	d__Bacteria	p__Actinobacteriota	c__Actinobacteria	o__Corynebacteriales	f__Corynebacteriaceae	g__Corynebacterium	s__Corynebacterium_mycetoides	hand	2v1
98c60003caac4798b6e9a0da3102d2dd	35.34961806978009	-0.06942615274691899	1.0086977923483786	0.41538164821301926	0.8613838996008778	d__Bacteria	p__Firmicutes	c__Bacilli	o__Lactobacillales	f__Streptococcaceae	g__Streptococcus	Unclassified_g__Streptococcus	hand	2v1
d99f66424cb630c8772c9f2282f83564	3.8721621919536515	0.012027506303878532	1.015253490030229	0.41584050325559613	0.8613838996008778	d__Bacteria	p__Actinobacteriota	c__Thermoleophilia	o__Solirubrobacterales	f__Solirubrobacteraceae	g__uncultured	s__soil_metagenome	hand	2v1
5488be62b458ace26447d5acaddafe60	3.0127861973317898	-0.09962289003706035	1.0235246301899714	0.4371979213383189	0.8687664615458215	d__Bacteria	p__Bacteroidota	c__Bacteroidia	o__Cytophagales	f__Hymenobacteraceae	g__Hymenobacter	s__Hymenobacter_gelipurpurascens	hand	2v1
14730e0df9ef4d957701fec055a6658c	2.5526232049514053	0.09318179042228622	1.0219409534917907	0.4298710215806487	0.8687664615458215	d__Bacteria	p__Proteobacteria	c__Alphaproteobacteria	o__Acetobacterales	f__Acetobacteraceae	Unclassified_f__Acetobacteraceae	Unclassified_f__Acetobacteraceae	hand	2v1
9db2817f5c42be6a7bcbca662959982d	7.950786841813951	0.020933797284258236	1.0161671286998712	0.43852292452459546	0.8687664615458215	d__Bacteria	p__Proteobacteria	c__Alphaproteobacteria	o__Rhizobiales	f__Xanthobacteraceae	g__Bradyrhizobium	Unclassified_g__Bradyrhizobium	hand	2v1
dbf364c37f523016dd40d6c638f31ccd	6.650074046357826	-0.07151682339480699	1.0202232330050836	0.4295002785257442	0.8687664615458215	d__Bacteria	p__Proteobacteria	c__Gammaproteobacteria	o__Burkholderiales	f__Oxalobacteraceae	g__Massilia	Unclassified_g__Massilia	hand	2v1
62fa84d7e105e85e81d81bb1319a10ed	23.495449299358782	0.08684235046277398	0.9945154786855587	0.4397755743273331	0.8687664615458215	d__Bacteria	p__Firmicutes	c__Clostridia	o__Peptostreptococcales-Tissierellales	f__Peptostreptococcales-Tissierellales	g__Peptoniphilus	s__uncultured_organism	hand	2v1
876ed260be5f69590ce1242534b48054	52.132642922802944	0.25876561718303615	0.8942604554927855	0.4287974247081691	0.8687664615458215	d__Bacteria	p__Firmicutes	c__Bacilli	o__Staphylococcales	f__Staphylococcaceae	g__Staphylococcus	Unclassified_g__Staphylococcus	hand	2v1
6733378815d470250e75f81377eced81	8.12235740453058	-0.030137337915314085	1.0143774696934207	0.43642645441469136	0.8687664615458215	d__Bacteria	p__Actinobacteriota	c__Actinobacteria	o__Corynebacteriales	f__Corynebacteriaceae	g__Corynebacterium	Unclassified_g__Corynebacterium	hand	2v1
2c5a60db5c75833ffa0e2afbde2d4d18	4.198882781998259	0.08472119303913013	1.0197588398938824	0.4281096680101141	0.8687664615458215	d__Bacteria	p__Proteobacteria	c__Alphaproteobacteria	o__Acetobacterales	f__Acetobacteraceae	g__Acidisoma	Unclassified_g__Acidisoma	hand	2v1
add7f5d621120b854b4f1ab2f611089e	18.289935720013542	0.2201834943612331	1.0287806671139232	0.42265621385578095	0.8687664615458215	d__Bacteria	p__Bacteroidota	c__Bacteroidia	o__Bacteroidales	f__Prevotellaceae	g__Prevotella	s__Prevotella_melaninogenica	hand	2v1
ccb500f51c16c6aa65ef42f609ee4117	5.177091213830512	0.0044118939972231375	1.0155143745505488	0.42329533378097384	0.8687664615458215	d__Bacteria	p__Proteobacteria	c__Gammaproteobacteria	o__Cardiobacteriales	f__Cardiobacteriaceae	g__Cardiobacterium	s__uncultured_bacterium	hand	2v1
da0373a68d6164b9cef871d473ec51a5	11.000412727002786	0.1388262048935659	1.0235879918632471	0.43878392172848907	0.8687664615458215	d__Bacteria	p__Proteobacteria	c__Alphaproteobacteria	o__Rhizobiales	f__Beijerinckiaceae	g__1174-901-12	s__uncultured_bacterium	hand	2v1
eec84d299e35d6849ab4bee59a47802c	5.918387982212484	0.053684806548334095	1.0161094198922465	0.43025555593696296	0.8687664615458215	d__Bacteria	p__Firmicutes	c__Clostridia	o__Peptostreptococcales-Tissierellales	f__Peptostreptococcales-Tissierellales	g__Anaerococcus	Unclassified_g__Anaerococcus	hand	2v1
14180026cae73bb159450e1c0f7b9013	3.081118663563823	6.503396253110701e-4	1.0146086699951304	0.4347574831046406	0.8687664615458215	d__Bacteria	p__Proteobacteria	c__Gammaproteobacteria	o__Burkholderiales	f__Burkholderiaceae	g__Burkholderia-Caballeronia-Paraburkholderia	Unclassified_g__Burkholderia-Caballeronia-Paraburkholderia	hand	2v1
d46292e6790ad992785b1a6eccc9ae97	65.16419583646558	-0.24457645317884463	0.9470912001443157	0.4362827492607283	0.8687664615458215	d__Bacteria	p__Proteobacteria	c__Gammaproteobacteria	o__Burkholderiales	f__Oxalobacteraceae	g__Massilia	Unclassified_g__Massilia	hand	2v1
63d24b775cb1a71da00e1a89dd1a3c6a	6.662634315613461	-0.05102148230484299	1.0155596142760308	0.4314862610001846	0.8687664615458215	d__Bacteria	p__Proteobacteria	c__Gammaproteobacteria	o__Burkholderiales	f__Oxalobacteraceae	g__Massilia	Unclassified_g__Massilia	hand	2v1
1cd77dcd2a53eb8e2e45c776d58eb86a	3.4554646006300587	-0.09156951929977211	1.0233502314850993	0.4225352313180868	0.8687664615458215	d__Bacteria	p__Proteobacteria	c__Gammaproteobacteria	o__Burkholderiales	f__Oxalobacteraceae	g__Massilia	Unclassified_g__Massilia	hand	2v1
a7fcd2d9cc90e58c3e3fd1603acca805	9.412894000981836	-0.18755318929470727	1.0342436549140888	0.43506179020307545	0.8687664615458215	d__Bacteria	p__Proteobacteria	c__Gammaproteobacteria	o__Pasteurellales	f__Pasteurellaceae	g__Haemophilus	s__Haemophilus_haemolyticus	hand	2v1
0a1f5ed70dcb37a86924dbd5fde981af	102.30191563086964	0.3421818961376576	0.6292291255844973	0.44337318232764295	0.8734933619226661	d__Bacteria	p__Proteobacteria	c__Gammaproteobacteria	o__Pseudomonadales	f__Moraxellaceae	g__Enhydrobacter	Unclassified_g__Enhydrobacter	hand	2v1
d2dade14bc29afb9a93761390c984268	14.203086379691388	-0.2210834008877163	0.9662087741465809	0.4537906680681279	0.8915941310281645	d__Bacteria	p__Proteobacteria	c__Alphaproteobacteria	o__Acetobacterales	f__Acetobacteraceae	g__Roseomonas	Unclassified_g__Roseomonas	hand	2v1
41452bafa4093acf3df277f328cec166	2.8312209577179774	-0.1030205180200628	1.02054047068686	0.46424041846494074	0.9047696327609732	d__Bacteria	p__Firmicutes	c__Bacilli	o__Exiguobacterales	f__Exiguobacteraceae	g__Exiguobacterium	Unclassified_g__Exiguobacterium	hand	2v1
f0ce5f5e82b524afa416af42696962b6	2.380839933731957	0.11440601261040982	1.0256611283908799	0.4629850014029689	0.9047696327609732	d__Bacteria	p__Acidobacteriota	c__Acidobacteriae	o__Acidobacteriales	f__Acidobacteriaceae_(Subgroup_1)	g__Granulicella	Unclassified_g__Granulicella	hand	2v1
ec771624d26e3950afc31a35fbd1503e	20.456803780092784	-0.07254205141495727	1.0026501707028947	0.4629926265718387	0.9047696327609732	d__Bacteria	p__Proteobacteria	c__Gammaproteobacteria	o__Burkholderiales	f__Oxalobacteraceae	g__Massilia	Unclassified_g__Massilia	hand	2v1
54e08b36a76e5b546dd231aefde1b032	3.672271406666341	0.09336950590699006	1.0214185123710944	0.467588241141368	0.9083865770138015	d__Bacteria	p__Actinobacteriota	c__Actinobacteria	o__Corynebacteriales	f__Mycobacteriaceae	g__Mycobacterium	Unclassified_g__Mycobacterium	hand	2v1
fc0a6417aa94d9eac7c54ffcb2e980e6	3.887801805575558	-0.03168215293674964	1.0166791863681703	0.4686021790388438	0.9083865770138015	d__Bacteria	p__Actinobacteriota	c__Actinobacteria	o__Frankiales	f__Nakamurellaceae	g__Nakamurella	s__Nakamurella_sp.	hand	2v1
e1d098412c88700cbd3c119e7c62f2ca	213.72243133314157	0.3103973112446832	0.5707349043129589	0.4725262730396911	0.9135507945434027	d__Bacteria	p__Firmicutes	c__Bacilli	o__Lactobacillales	f__Aerococcaceae	g__Aerococcus	Unclassified_g__Aerococcus	hand	2v1
adaee256a34ff7012e77d1a26d82b874	78.44187847777572	-0.3833288686034026	0.7252966493697981	0.4766279225621958	0.9165921587734536	d__Bacteria	p__Actinobacteriota	c__Actinobacteria	o__Micrococcales	f__Micrococcaceae	g__Rothia	Unclassified_g__Rothia	hand	2v1
2fd7d6c77c1ca01c630879763b878ef8	7.931115206344257	-0.10120542301098989	1.0227029760518862	0.4764826815952398	0.9165921587734536	d__Bacteria	p__Proteobacteria	c__Gammaproteobacteria	o__Burkholderiales	f__Oxalobacteraceae	g__Massilia	Unclassified_g__Massilia	hand	2v1
c4a5d68c1391a83b4bab19e5812a7904	14.49733257604437	-0.028815291193396732	1.0156394135517035	0.4843936325014913	0.9281392351631154	d__Bacteria	p__Actinobacteriota	c__Actinobacteria	o__Corynebacteriales	f__Corynebacteriaceae	g__Corynebacterium	Unclassified_g__Corynebacterium	hand	2v1
f7672a2cc6bdf81527b2ca29d5443cc8	8.468679652996764	-0.07831377963561467	1.0115810027725978	0.4851927863818217	0.9281392351631154	d__Bacteria	p__Bacteroidota	c__Bacteroidia	o__Bacteroidales	f__Porphyromonadaceae	g__Porphyromonas	Unclassified_g__Porphyromonas	hand	2v1
7c03ace8e372e3858086a01c6e94b46d	5.734795589578089	0.00189737878632656	1.014606657045234	0.4919813667206026	0.9312963208157621	d__Bacteria	p__Deinococcota	c__Deinococci	o__Deinococcales	f__Deinococcaceae	g__Deinococcus	s__Deinococcus_sp.	hand	2v1
da967222d4974b81b78ca79dcab227a0	20.139159936499567	-0.13705407967809574	0.9910944281402763	0.4917379144923088	0.9312963208157621	d__Bacteria	p__Proteobacteria	c__Gammaproteobacteria	o__Pseudomonadales	f__Pseudomonadaceae	g__Pseudomonas	Unclassified_g__Pseudomonas	hand	2v1
fc033d05e5aeffcd79d488e7beceaee6	3.98141316790723	0.05327268633346036	1.0175397975788867	0.49039317253703474	0.9312963208157621	d__Bacteria	p__Proteobacteria	c__Gammaproteobacteria	o__Burkholderiales	f__Comamonadaceae	g__Polaromonas	Unclassified_g__Polaromonas	hand	2v1
bb48d4fe6403e7ecb4bc406617649cd8	95.75322195067457	-0.10424615314214913	1.0217087404998848	0.4897491373724647	0.9312963208157621	d__Bacteria	p__Firmicutes	c__Bacilli	o__Lactobacillales	f__Lactobacillaceae	g__Lactobacillus	s__Lactobacillus_iners	hand	2v1
7e6784ca0e2107b74c79d4870d9d2803	3.696812776175096	0.10086668674154055	1.0229803132313346	0.49358327254563344	0.9318955015510006	d__Bacteria	p__Actinobacteriota	c__Thermoleophilia	o__Solirubrobacterales	f__67-14	g__67-14	s__metagenome	hand	2v1
6e7317c14238561fe5865674e3a3206d	15.088341729033802	-0.18996697627698514	1.0054496696836748	0.4967784680554391	0.9354919203641386	d__Bacteria	p__Firmicutes	c__Bacilli	o__Lactobacillales	f__Streptococcaceae	g__Streptococcus	Unclassified_g__Streptococcus	hand	2v1
cba8c65cc36b84403c655731739e7b1c	4.526912061401093	0.10779393685742908	1.0236902589551118	0.5002764321965764	0.9376160984610498	d__Bacteria	p__Proteobacteria	c__Alphaproteobacteria	o__Rhizobiales	f__Beijerinckiaceae	g__1174-901-12	s__uncultured_bacterium	hand	2v1
8849033aff1ed94032395f065ab21b21	8.30554157937894	0.0915001869762888	1.0128318906628713	0.500493007040588	0.9376160984610498	d__Bacteria	p__Bacteroidota	c__Bacteroidia	o__Bacteroidales	f__Porphyromonadaceae	g__Porphyromonas	s__Porphyromonas_bennonis	hand	2v1
85cba6c3c0dad85d9fe7c4aadd4b593a	5.58478307770669	0.0653496603519222	1.01734532778481	0.5084679687062299	0.9452289161846582	d__Bacteria	p__Proteobacteria	c__Alphaproteobacteria	o__Sphingomonadales	f__Sphingomonadaceae	g__Sphingomonas	Unclassified_g__Sphingomonas	hand	2v1
46072508651b799d14fed061888ec2ea	4.620164745453595	0.1116051609566961	1.020800004044779	0.5082120521091411	0.9452289161846582	d__Bacteria	p__Proteobacteria	c__Gammaproteobacteria	o__Enterobacterales	f__Erwiniaceae	g__Pantoea	Unclassified_g__Pantoea	hand	2v1
07f2a70d1e3b0dde80793f6a886e6e81	3.0261107034758745	-0.07707753669015018	1.0203150097113085	0.5065939126127947	0.9452289161846582	d__Bacteria	p__Bacteroidota	c__Bacteroidia	o__Cytophagales	f__Hymenobacteraceae	g__Hymenobacter	s__Hymenobacter_kanuolensis	hand	2v1
aba8c17e313c37c938998554292445ba	3.7731109674932264	-0.06769236306719326	1.0212122582351988	0.5107687765257956	0.9470776546833806	d__Bacteria	p__Proteobacteria	c__Gammaproteobacteria	o__Burkholderiales	f__Oxalobacteraceae	g__Janthinobacterium	Unclassified_g__Janthinobacterium	hand	2v1
975ecdb01f46ab47785fab8906ec42ec	10.246355233462173	-0.05373123122478631	1.0188528190203994	0.5215163712543821	0.9523913580841992	d__Bacteria	p__Proteobacteria	c__Gammaproteobacteria	o__Pseudomonadales	f__Pseudomonadaceae	g__Pseudomonas	s__Pseudomonas_rhizosphaerae	hand	2v1
4a4fff42ad7ffb5bbe70bf0b675650ed	2.758459509492148	0.094027757499841	1.0229698615334968	0.5198306420134386	0.9523913580841992	d__Bacteria	p__Proteobacteria	c__Alphaproteobacteria	o__Acetobacterales	f__Acetobacteraceae	g__Endobacter	Unclassified_g__Endobacter	hand	2v1
aecdca492c3e10367081069ec1de16dd	11.473087187366643	-0.07541770340159876	1.020860611852991	0.5162463814886211	0.9523913580841992	d__Bacteria	p__Proteobacteria	c__Gammaproteobacteria	o__Burkholderiales	f__Oxalobacteraceae	g__Massilia	Unclassified_g__Massilia	hand	2v1
5668d47c60567e85b2a45ea4d62ec2fe	4.251241328283246	0.05583655389177471	1.0161287373500578	0.5209021890367178	0.9523913580841992	d__Bacteria	p__Actinobacteriota	c__Actinobacteria	o__Corynebacteriales	f__Mycobacteriaceae	g__Mycobacterium	Unclassified_g__Mycobacterium	hand	2v1
48ca852d6fb7cd259c13838915e3c0a9	15.154626027495135	-0.009618700289045688	1.0159855335014725	0.5191106073761662	0.9523913580841992	d__Bacteria	p__Actinobacteriota	c__Actinobacteria	o__Corynebacteriales	f__Corynebacteriaceae	g__Corynebacterium	Unclassified_g__Corynebacterium	hand	2v1
2786fce71c3cad33ba59381f629bcc74	21.667077224881897	0.06499221069029283	1.0133423022412869	0.5172852179028418	0.9523913580841992	d__Bacteria	p__Proteobacteria	c__Gammaproteobacteria	o__Oceanospirillales	f__Halomonadaceae	g__Halomonas	Unclassified_g__Halomonas	hand	2v1
3543d61504c7e98e877c58c259bd1fdf	25.90127466973383	-0.33261676603534185	1.0723312228393302	0.5242438816323951	0.9525734691315451	d__Bacteria	p__Firmicutes	c__Bacilli	o__Bacillales	f__Marinococcaceae	g__Sinobaca	s__Marinococcus_sp.	hand	2v1
6598b2f577f660405f5da1c98e47222e	7.593995037409221	0.11745084528450836	1.025503326428753	0.5236172221977697	0.9525734691315451	d__Bacteria	p__Actinobacteriota	c__Actinobacteria	o__Kineosporiales	f__Kineosporiaceae	g__Kineosporia	Unclassified_g__Kineosporia	hand	2v1
6853fbca95f545b26507b06719194eb8	68.70085363983307	0.03249892772816575	1.0026755908494245	0.5258487242381529	0.953100812681652	d__Bacteria	p__Firmicutes	c__Bacilli	o__Staphylococcales	f__Staphylococcaceae	g__Staphylococcus	Unclassified_g__Staphylococcus	hand	2v1
211ee57aa395645d16e5dbd3b20a91e1	2.935159775651428	-0.07834378684367134	1.0166475467037883	0.5298255030836583	0.9555310689941598	d__Bacteria	p__Proteobacteria	c__Alphaproteobacteria	o__Rhizobiales	f__Xanthobacteraceae	g__Rhodopseudomonas	Unclassified_g__Rhodopseudomonas	hand	2v1
d4c8c638869e273d8559b24484fdb1f8	30.432073705991254	0.07206117458251458	1.017482174475341	0.5296091218613457	0.9555310689941598	d__Bacteria	p__Firmicutes	c__Bacilli	o__Staphylococcales	f__Staphylococcaceae	g__Staphylococcus	Unclassified_g__Staphylococcus	hand	2v1
3981d9783fe1e9e6c7c6cbd4c0db84d6	4.4795031465164925	0.007249995805563359	1.0140602712532885	0.5389955867628837	0.9612682050360586	d__Bacteria	p__Actinobacteriota	c__Actinobacteria	o__Corynebacteriales	f__Corynebacteriaceae	g__Lawsonella	s__uncultured_bacterium	hand	2v1
79eaa1753e93dc37b8c65c67eddbb5c8	3.2682542225278515	0.08123946266979173	1.0168721378586894	0.5420928080765375	0.9612682050360586	d__Bacteria	p__Actinobacteriota	c__Actinobacteria	o__Frankiales	f__Frankiaceae	g__Jatrophihabitans	Unclassified_g__Jatrophihabitans	hand	2v1
bb9a8d31f043b75133fbe4ab660e26d6	6.17304572243337	-0.04897837087234219	1.016947859809922	0.542287856358273	0.9612682050360586	d__Bacteria	p__Firmicutes	c__Bacilli	o__Bacillales	f__Planococcaceae	Unclassified_f__Planococcaceae	Unclassified_f__Planococcaceae	hand	2v1
1d4ca2bb594427dfce49a71f07f88b47	5.147235330099155	0.09520281712306596	1.0221850265221681	0.5391365161101365	0.9612682050360586	d__Bacteria	p__Actinobacteriota	c__Actinobacteria	o__Micrococcales	f__Microbacteriaceae	Unclassified_f__Microbacteriaceae	Unclassified_f__Microbacteriaceae	hand	2v1
b686e9822a0340fc4eee3f5c7c38c3d0	5.236454577006759	0.07597264756116591	1.0116226088269058	0.5380380379099217	0.9612682050360586	d__Bacteria	p__Actinobacteriota	c__Actinobacteria	o__Corynebacteriales	f__Corynebacteriaceae	g__Corynebacterium	s__Corynebacterium_appendicis	hand	2v1
e7ee039a9afa7483baa7942da742d31f	5.51894694944812	0.06919699375334411	1.0168715793318024	0.5398498831346008	0.9612682050360586	d__Bacteria	p__Actinobacteriota	c__Thermoleophilia	o__Solirubrobacterales	f__Solirubrobacteraceae	g__uncultured	s__Colobanthus_quitensis	hand	2v1
2239f3ab9cff06eb1f966fd0413a154e	18.991353308894595	-0.17631578419839963	1.0025852187915054	0.5385080175368747	0.9612682050360586	d__Bacteria	p__Proteobacteria	c__Gammaproteobacteria	o__Burkholderiales	f__Comamonadaceae	g__Variovorax	Unclassified_g__Variovorax	hand	2v1
8f4d9dc16912c10cb3a5a180cd3dfa6b	74.73552313558898	-0.14349097384120318	0.8233008288912973	0.5471567263201197	0.9675332355660653	d__Bacteria	p__Actinobacteriota	c__Actinobacteria	o__Micrococcales	f__Micrococcaceae	g__Arthrobacter	Unclassified_g__Arthrobacter	hand	2v1
5b14d8715d9fa718b89ce433471e2a4e	3.6031521638101704	0.03905043237136358	1.012176715439628	0.5541035810084219	0.9774333241632747	d__Bacteria	p__Campilobacterota	c__Campylobacteria	o__Campylobacterales	f__Campylobacteraceae	g__Campylobacter	s__Campylobacter_ureolyticus	hand	2v1
f0537a8dcbfb7b18465d751de034e9ae	55.474923731353606	0.11207754665809837	0.9820903588947714	0.558720546278364	0.9808048330552394	d__Bacteria	p__Actinobacteriota	c__Actinobacteria	o__Micrococcales	f__Micrococcaceae	g__Rothia	Unclassified_g__Rothia	hand	2v1
e05c22a05c79311cd427e982f32bc1b0	2.294886045785287	0.07581098022373678	1.0210307542337154	0.5583705638134662	0.9808048330552394	d__Bacteria	p__Proteobacteria	c__Alphaproteobacteria	o__Acetobacterales	f__Acetobacteraceae	g__uncultured	Unclassified_g__uncultured	hand	2v1
3d2c97d3a7a30c9c1aa1a4dc5df076b6	17.4136708880569	0.0638533509121805	0.9849182457721627	0.5601556847306605	0.9809489648061083	d__Bacteria	p__Proteobacteria	c__Gammaproteobacteria	o__Burkholderiales	f__Burkholderiaceae	g__Lautropia	Unclassified_g__Lautropia	hand	2v1
05fafcc76412edec77c53f7dce960fc5	55.21602495241897	0.27671071085759474	0.5838006687895994	0.5618137613759946	0.981481872283364	d__Bacteria	p__Actinobacteriota	c__Actinobacteria	o__Propionibacteriales	f__Propionibacteriaceae	g__Cutibacterium	s__Cutibacterium_granulosum	hand	2v1
c60f1d98e827a16670a077790dda7e0d	78.86897287281224	-0.18127599966843103	0.9318402718329051	0.5638787411880006	0.9827213638492799	d__Bacteria	p__Proteobacteria	c__Gammaproteobacteria	o__Burkholderiales	f__Oxalobacteraceae	g__Massilia	Unclassified_g__Massilia	hand	2v1
378befdc452ad7aaa833ecdcdff8fde3	2.8284041268156486	-0.0067260248125175425	1.0160476608427869	0.5712340769010631	0.9912307046569107	d__Bacteria	p__Proteobacteria	c__Alphaproteobacteria	o__Sphingomonadales	f__Sphingomonadaceae	g__Rhizorhapis	Unclassified_g__Rhizorhapis	hand	2v1
824341fbf81aedf4c3bd25cb2f294616	4.098576479718918	0.056950052131164816	1.0171091919788526	0.5714957717883982	0.9912307046569107	d__Bacteria	p__Actinobacteriota	c__Actinobacteria	o__Corynebacteriales	f__Corynebacteriaceae	g__Corynebacterium	s__Corynebacterium_aurimucosum	hand	2v1
bf5df283230de33c18d4d94e69d243c5	4.958514508041379	0.08812051202047674	1.020844253458858	0.5744104119614293	0.9939082307208502	d__Bacteria	p__Actinobacteriota	c__Actinobacteria	o__Frankiales	f__uncultured	g__uncultured	s__Actinomycetales_bacterium	hand	2v1
dc68ecff65b1e428c16f8c3f227b4920	11.38123710349327	-0.20102806705926182	0.9992869936093056	0.5766457829046531	0.9951876691442284	d__Bacteria	p__Actinobacteriota	c__Thermoleophilia	o__Solirubrobacterales	f__Solirubrobacteraceae	g__Patulibacter	s__Patulibacter_minatonensis	hand	2v1
035b5c4022e32adaa8b1a4e1637fcf15	4.404359910569474	0.11343612926638745	1.0251683016460822	0.5778951844272002	0.9951876691442284	d__Bacteria	p__Actinobacteriota	c__Thermoleophilia	o__Solirubrobacterales	f__Solirubrobacteraceae	g__Conexibacter	Unclassified_g__Conexibacter	hand	2v1
c93fef67752c56d373ccea8ef9a71b42	3.549662368086676	0.07881071338656902	1.0203297340268476	0.5812120975270949	0.9961673066362737	d__Bacteria	p__Proteobacteria	c__Alphaproteobacteria	o__Acetobacterales	f__Acetobacteraceae	Unclassified_f__Acetobacteraceae	Unclassified_f__Acetobacteraceae	hand	2v1
ad6142e1c70aa948ed4dd67ed09ec655	5.170184347009081	0.06165793321992969	1.0190122439604758	0.5808520517135025	0.9961673066362737	d__Bacteria	p__Proteobacteria	c__Alphaproteobacteria	o__Sphingomonadales	f__Sphingomonadaceae	g__Sphingomonas	Unclassified_g__Sphingomonas	hand	2v1
e60795794b0b2c3ab6566a39a90d249a	8.67367290516509	0.05589787418040969	1.0173459569289875	0.5846398012617071	0.9979853559020339	d__Bacteria	p__Proteobacteria	c__Alphaproteobacteria	o__Acetobacterales	f__Acetobacteraceae	g__uncultured	Unclassified_g__uncultured	hand	2v1
aa615279624a40e69dae7d00e8e6779b	3.9306587311870897	0.13989524495323857	1.0288473829232367	0.5860975366580579	0.9979853559020339	d__Bacteria	p__Actinobacteriota	c__Thermoleophilia	o__Solirubrobacterales	f__Solirubrobacteraceae	g__Conexibacter	s__uncultured_bacterium	hand	2v1
dea3a90d0e1c9e78955af9351f2865ea	2.904051094847085	0.09130366848347175	1.0219824315604722	0.5864024298127812	0.9979853559020339	d__Bacteria	p__Proteobacteria	c__Alphaproteobacteria	o__Rhizobiales	f__Xanthobacteraceae	g__Bradyrhizobium	Unclassified_g__Bradyrhizobium	hand	2v1
ea61b233d2a6f31cac48d4aafb2c1dd5	4.746641780562557	-0.007013642585545087	1.0167024064172718	0.9406270024716998	1	d__Bacteria	p__Proteobacteria	c__Gammaproteobacteria	o__Burkholderiales	f__Comamonadaceae	g__Variovorax	Unclassified_g__Variovorax	hand	2v1
57e4a44d424f1ef411dbf28925d3ba65	2.384477212999867	0.01659847501868265	1.0162079296428677	0.8367240632553893	1	d__Bacteria	p__Actinobacteriota	c__Thermoleophilia	o__Solirubrobacterales	f__Solirubrobacteraceae	g__Conexibacter	s__metagenome	hand	2v1
f04f55db10f258a8e94a7d388ca6e3a7	1.7763650734871854	0.024318011654265927	1.0164678437255064	0.9297037994558844	1	d__Bacteria	p__Proteobacteria	c__Alphaproteobacteria	o__Acetobacterales	f__Acetobacteraceae	Unclassified_f__Acetobacteraceae	Unclassified_f__Acetobacteraceae	hand	2v1
c4b9d9d8228637eaf15d4d0b793a662e	11.190362485018866	-0.06478286645220811	1.0173956315485002	0.7444020134102791	1	d__Bacteria	p__Proteobacteria	c__Gammaproteobacteria	o__Burkholderiales	f__Oxalobacteraceae	g__Massilia	Unclassified_g__Massilia	hand	2v1
50b9c672b1d0c748dd43fdca589464c6	6.730556954421215	-0.06914294305361289	1.0191891499393948	0.81259676988014	1	d__Bacteria	p__Proteobacteria	c__Gammaproteobacteria	o__Burkholderiales	f__Oxalobacteraceae	g__Massilia	Unclassified_g__Massilia	hand	2v1
112cf4272f171fd35ff7c2254f8ee113	2.322904893663073	0.04216017055063298	1.018925631174189	0.8482351442432929	1	d__Bacteria	p__Proteobacteria	c__Gammaproteobacteria	o__Pseudomonadales	f__Moraxellaceae	g__Alkanindiges	s__uncultured_bacterium	hand	2v1
409f711b59152d57926cf444c5577087	82.74782928703998	-0.1289976106955987	0.8117412121493099	0.7876645525851405	1	d__Bacteria	p__Firmicutes	c__Bacilli	o__Lactobacillales	f__Streptococcaceae	g__Streptococcus	s__Streptococcus_salivarius	hand	2v1
8fef8928834112f3755db7e82d3e1047	7.630972765693349	-0.018842378479846825	1.0143709778821488	0.9496507209918693	1	d__Bacteria	p__Actinobacteriota	c__Actinobacteria	o__Micrococcales	f__Micrococcaceae	g__Rothia	Unclassified_g__Rothia	hand	2v1
580a11993399ebc06494e61e70a90137	4.527621094699873	0.013514779638158912	1.0097824009636935	0.9521049942335095	1	d__Bacteria	p__Actinobacteriota	c__Actinobacteria	o__Micrococcales	f__Micrococcaceae	g__Micrococcus	Unclassified_g__Micrococcus	hand	2v1
d3aed4ccb85f1d9eb8e547cf27af1866	2.0628361270568756	-0.01435433310416267	1.0173116557603343	0.9271739541361115	1	d__Bacteria	p__Proteobacteria	c__Alphaproteobacteria	o__Sphingomonadales	f__Sphingomonadaceae	g__Sphingomonas	Unclassified_g__Sphingomonas	hand	2v1
82364ae51b8e8dc56c3269658336cb39	3.0449328591166394	0.01828525961905348	1.0166651219665477	0.9816927912860177	1	d__Bacteria	p__Actinobacteriota	c__Actinobacteria	o__Frankiales	f__Frankiaceae	g__Jatrophihabitans	Unclassified_g__Jatrophihabitans	hand	2v1
3191e85d748fe67fda3951f583df5e4a	4.299249968406653	-0.04088945671204433	1.016792477437212	0.8685805218186697	1	d__Bacteria	p__Proteobacteria	c__Gammaproteobacteria	o__Enterobacterales	f__Yersiniaceae	g__Serratia	Unclassified_g__Serratia	hand	2v1
fcd018cd6f56f0de1fe9d41377d8b3f4	1.7081370358536185	-0.06060559759287594	1.0197266840853234	0.7472412741446458	1	d__Bacteria	p__Bacteroidota	c__Bacteroidia	o__Flavobacteriales	f__Weeksellaceae	g__Chryseobacterium	Unclassified_g__Chryseobacterium	hand	2v1
8b6d23e4eea012236b10b5b3bde5c3b1	3.980859444981688	-0.007891310113253065	1.015728092951918	0.7776858797093521	1	d__Bacteria	p__Proteobacteria	c__Gammaproteobacteria	o__Pseudomonadales	f__Pseudomonadaceae	g__Pseudomonas	Unclassified_g__Pseudomonas	hand	2v1
d36499c9f338b19f604b84ac18a8ca84	6.366423406401831	-0.009002598955940352	1.0090938549788238	0.998354181137666	1	d__Bacteria	p__Actinobacteriota	c__Actinobacteria	o__Corynebacteriales	f__Corynebacteriaceae	g__Corynebacterium	Unclassified_g__Corynebacterium	hand	2v1
4174e90d9bd9be0973f694e1575a12c8	2.246591170249455	-0.07114928787258151	1.0199826458409915	0.6757609117548473	1	d__Bacteria	p__Proteobacteria	c__Alphaproteobacteria	o__Acetobacterales	f__Acetobacteraceae	g__Roseomonas	s__Roseomonas_gilardii	hand	2v1
277da118bf24413b35fa8be8a88fe7b8	2.709157059769758	0.025169081515607754	1.0170193534813314	0.9160580363443988	1	d__Bacteria	p__Proteobacteria	c__Gammaproteobacteria	o__Pseudomonadales	f__Pseudomonadaceae	g__Pseudomonas	Unclassified_g__Pseudomonas	hand	2v1
a7477772aa3dcc8536591e214a1bea22	2.138881235582477	0.04978099702251571	1.017354109484829	0.6213560693030642	1	d__Bacteria	p__Proteobacteria	c__Alphaproteobacteria	o__Rhizobiales	f__Beijerinckiaceae	g__Methylobacterium-Methylorubrum	Unclassified_g__Methylobacterium-Methylorubrum	hand	2v1
04d09c908484c72777a644b740baedf2	8.257442491942982	-0.09477122089969679	1.0202519949591595	0.6493466281331834	1	d__Bacteria	p__Bacteroidota	c__Bacteroidia	o__Bacteroidales	f__Prevotellaceae	g__Alloprevotella	Unclassified_g__Alloprevotella	hand	2v1
f21e8a8362ba67cff5ed191a5e4ad5d1	4.251843139937597	-0.022774974677421858	1.0167345291446763	0.9311544924803341	1	d__Bacteria	p__Proteobacteria	c__Gammaproteobacteria	o__Burkholderiales	f__Comamonadaceae	g__Variovorax	Unclassified_g__Variovorax	hand	2v1
be36097f6bbb14c8b189018086c655e6	4.942283960504881	0.046875595276884514	1.0161381979736908	0.692299615618841	1	d__Bacteria	p__Firmicutes	c__Clostridia	o__Peptostreptococcales-Tissierellales	f__Peptostreptococcales-Tissierellales	g__Anaerococcus	s__uncultured_bacterium	hand	2v1
52aec4e42b4ca054f146fd33de521244	25.7037477950469	0.15047250150253755	1.0121611880261692	0.895455386958897	1	d__Bacteria	p__Actinobacteriota	c__Actinobacteria	o__Corynebacteriales	f__Corynebacteriaceae	g__Corynebacterium	s__Corynebacterium_segmentosum	hand	2v1
5738613369955d5c17d6c4f3cccccb71	10.330429927918052	-0.028698215656925454	1.0147665631176905	0.9245652390517979	1	d__Bacteria	p__Proteobacteria	c__Gammaproteobacteria	o__Enterobacterales	f__Erwiniaceae	g__Pantoea	s__Pantoea_cypripedii	hand	2v1
8f5861dd05ff347032a565cd7ad31870	40.34809079292036	-0.030406519143549957	0.9718249256311701	0.760375299633747	1	d__Bacteria	p__Firmicutes	c__Clostridia	o__Peptostreptococcales-Tissierellales	f__Peptostreptococcales-Tissierellales	g__Fenollaria	s__uncultured_bacterium	hand	2v1
3a4671e1b1a3548635e38d9836272423	1.6504100135294846	-0.03692898967805644	1.0170659721678694	0.9117665016332457	1	d__Bacteria	p__Proteobacteria	c__Gammaproteobacteria	o__Burkholderiales	f__Comamonadaceae	g__Variovorax	Unclassified_g__Variovorax	hand	2v1
87d17399c958c7d21205263fb4a713d4	6.012475734028402	0.022835302278542996	1.0115695674580238	0.6358731562833297	1	d__Bacteria	p__Firmicutes	c__Clostridia	o__Peptostreptococcales-Tissierellales	f__Peptostreptococcales-Tissierellales	g__Anaerococcus	s__Anaerococcus_sp.	hand	2v1
f74e649e59df0451068808d46ee4b96e	34.707443964489684	-0.097788464287554	0.9173059415173965	0.708095241099441	1	d__Bacteria	p__Actinobacteriota	c__Actinobacteria	o__Corynebacteriales	f__Dietziaceae	g__Dietzia	Unclassified_g__Dietzia	hand	2v1
87de2eb4c03fc0e1b49d08f88e0f1b2b	3.938766965533587	0.007031485820180564	1.010662158424806	0.652624414952774	1	d__Bacteria	p__Proteobacteria	c__Gammaproteobacteria	o__Pasteurellales	f__Pasteurellaceae	g__Haemophilus	Unclassified_g__Haemophilus	hand	2v1
0e6dd8fb46fd510850c23677ad64adbb	2.370324595332771	0.07502216094061258	1.0197179981976812	0.6312340110047137	1	d__Bacteria	p__Actinobacteriota	c__Actinobacteria	o__Micrococcales	f__Micrococcaceae	g__Arthrobacter	s__Arthrobacter_agilis	hand	2v1
8828c5f1ad414dc60325955e83e62746	1.954731109714951	0.016684173564343537	1.016992411959925	0.8470118224655252	1	d__Bacteria	p__Proteobacteria	c__Gammaproteobacteria	o__Burkholderiales	f__Oxalobacteraceae	g__[Aquaspirillum]_arcticum_group	s__uncultured_bacterium	hand	2v1
fc8d9d13ad64aa9927718c9c21f3f400	627.0890374633976	-0.02477475251660867	1.0113290981241954	0.6606424939490823	1	d__Bacteria	p__Actinobacteriota	c__Actinobacteria	o__Corynebacteriales	f__Corynebacteriaceae	g__Corynebacterium	Unclassified_g__Corynebacterium	hand	2v1
3cc911a93b8bc16c9c3dc95294dfea60	14.563756362891617	-0.03230791992680381	1.0093475483635965	0.929520322565728	1	d__Bacteria	p__Actinobacteriota	c__Actinobacteria	o__Corynebacteriales	f__Corynebacteriaceae	g__Corynebacterium	s__Corynebacterium_kroppenstedtii	hand	2v1
6fb181eecdfef5b74124770af57a126b	6.654192989937105	-0.059224687963935825	1.0196485669055007	0.8607494789924449	1	d__Bacteria	p__Firmicutes	c__Bacilli	o__Bacillales	f__Planococcaceae	g__Planococcus	Unclassified_g__Planococcus	hand	2v1
b6181754e235bdbb1d792c568a85c2bd	9.075911128197541	0.013535639229350815	1.013109026588184	0.9205384686972413	1	d__Bacteria	p__Bacteroidota	c__Bacteroidia	o__Bacteroidales	f__Prevotellaceae	g__Prevotella	s__Prevotella_timonensis	hand	2v1
f55704aa40686dd0097f789126ada526	9.601024585722218	0.022689853850467227	1.011815300193635	0.8566476895075544	1	d__Bacteria	p__Proteobacteria	c__Alphaproteobacteria	o__Acetobacterales	f__Acetobacteraceae	g__Endobacter	s__uncultured_bacterium	hand	2v1
7b93e933654f2305bf369685fd4e8c87	24.263671405433072	-0.12301628888181194	0.9795246891443692	0.9211422415477987	1	d__Bacteria	p__Proteobacteria	c__Gammaproteobacteria	o__Burkholderiales	f__Oxalobacteraceae	g__Noviherbaspirillum	Unclassified_g__Noviherbaspirillum	hand	2v1
342609a98f01b7f36e2eeda94b092ce0	7.399229186912593	-0.06588867116462377	1.0186248249814143	0.6581992983351743	1	d__Bacteria	p__Proteobacteria	c__Gammaproteobacteria	o__Burkholderiales	f__Oxalobacteraceae	g__Massilia	Unclassified_g__Massilia	hand	2v1
44eb603ac11f6bad4a83878080a29a69	6.7489308758666455	0.0019548975805720997	1.0046825298936763	0.9280939657825383	1	d__Bacteria	p__Firmicutes	c__Clostridia	o__Peptostreptococcales-Tissierellales	f__Peptostreptococcales-Tissierellales	g__Ezakiella	s__uncultured_bacterium	hand	2v1
ac0456a2eec46101b8a2610fd20e5c6f	6.806620514273703	-0.07462240918685431	1.0205976812010669	0.6201009496469683	1	d__Bacteria	p__Proteobacteria	c__Gammaproteobacteria	o__Burkholderiales	f__Oxalobacteraceae	g__Janthinobacterium	Unclassified_g__Janthinobacterium	hand	2v1
331b17a2ad2b4c577f9d7ceeb46f916f	6.135399292207209	-0.03469719527577922	1.0161468770641695	0.8893136312620481	1	d__Bacteria	p__Proteobacteria	c__Gammaproteobacteria	o__Burkholderiales	f__Oxalobacteraceae	g__Noviherbaspirillum	Unclassified_g__Noviherbaspirillum	hand	2v1
ad90420796e775f4e0279be9d85e1159	2.3324650118680474	-0.01756365946176369	1.013952250014668	0.9230295057193402	1	d__Bacteria	p__Actinobacteriota	c__Actinobacteria	o__Corynebacteriales	f__Corynebacteriaceae	g__Corynebacterium	s__Corynebacterium_thomssenii	hand	2v1
b4aab680f79088da8d28666645d2a562	21.64716277169497	-0.03179797666072347	1.0171652557601605	0.9525217240995869	1	d__Bacteria	p__Proteobacteria	c__Gammaproteobacteria	o__Burkholderiales	f__Neisseriaceae	g__Neisseria	Unclassified_g__Neisseria	hand	2v1
372987c2ef20bcaf7cd99a5903885c6d	2.9982633356410844	-0.058322756116072995	1.0179659085782586	0.816778590241706	1	d__Bacteria	p__Firmicutes	c__Bacilli	o__Staphylococcales	f__Staphylococcaceae	g__Staphylococcus	s__Staphylococcus_succinus	hand	2v1
0aa6767415c3c1d08d147c80b16ec596	107.1430148650806	0.04006749175486149	0.7503681852739205	0.9178873703671651	1	d__Bacteria	p__Proteobacteria	c__Gammaproteobacteria	o__Pseudomonadales	f__Moraxellaceae	g__Acinetobacter	s__Acinetobacter_lwoffii	hand	2v1
3a0c1321ebad1dfbd01b70a09aa6e30b	2.3447506333669823	-0.039508641211267265	1.0155115091271758	0.8541292060527461	1	d__Bacteria	p__Bacteroidota	c__Bacteroidia	o__Flavobacteriales	f__Weeksellaceae	g__Chryseobacterium	Unclassified_g__Chryseobacterium	hand	2v1
2fec54f0c0f307169196798d6d94595c	93.22079164226592	0.06271202047425134	0.5958816171336598	0.8777290719685634	1	d__Bacteria	p__Firmicutes	c__Bacilli	o__Lactobacillales	f__Carnobacteriaceae	g__Carnobacterium	Unclassified_g__Carnobacterium	hand	2v1
d4e740bc5c2587cbbb188e8e30026611	502.9392692222533	-0.041832367318718575	0.4424649534919113	0.9247869911981698	1	d__Bacteria	p__Actinobacteriota	c__Actinobacteria	o__Corynebacteriales	f__Corynebacteriaceae	g__Corynebacterium	s__Corynebacterium_tuberculostearicum	hand	2v1
134bee8c1a67d5f28ec28c755235ec37	2.466657708537255	-0.068237108553519707	1.0198465334635438	0.8716101417648944	1	d__Bacteria	p__Actinobacteriota	c__Actinobacteria	o__Corynebacteriales	f__Mycobacteriaceae	g__Mycobacterium	Unclassified_g__Mycobacterium	hand	2v1
bd50f739b6f809dd8cfc398c458813a6	20.315163841858407	-0.07978107710731608	0.9432419284417113	0.979142794310128	1	d__Bacteria	p__Proteobacteria	c__Gammaproteobacteria	o__Pseudomonadales	f__Moraxellaceae	g__Acinetobacter	Unclassified_g__Acinetobacter	hand	2v1
cfe2c67095032ed0abe0acc8bbd9335c	2.8781240318985097	0.024327015924263645	1.0161042166747303	0.9030774797516113	1	d__Bacteria	p__Actinobacteriota	c__Actinobacteria	o__Frankiales	f__Nakamurellaceae	g__Nakamurella	s__Nakamurella_sp.	hand	2v1
a238cfff9f0c0102e0f2f1fca98b9187	6.107909758725411	0.05629087956486007	1.0157474364302135	0.8206111697565831	1	d__Bacteria	p__Acidobacteriota	c__Acidobacteriae	o__Acidobacteriales	f__Acidobacteriaceae_(Subgroup_1)	g__Granulicella	Unclassified_g__Granulicella	hand	2v1
5bdb2ac353127cd55b0edc0da340f948	12.095237958455812	0.11080810153517821	1.0147579325434803	0.6434062495679262	1	d__Bacteria	p__Firmicutes	c__Clostridia	o__Peptostreptococcales-Tissierellales	f__Peptostreptococcales-Tissierellales	g__Anaerococcus	Unclassified_g__Anaerococcus	hand	2v1
629876ad3a490be7e2e2a630353d16cc	3.8333422149456835	0.05856822928159572	1.0173177791761585	0.8692527527286066	1	d__Bacteria	p__Actinobacteriota	c__Thermoleophilia	o__Solirubrobacterales	f__67-14	g__67-14	s__metagenome	hand	2v1
9357736fb02981271b5aca781ee5296b	3.699460194110196	-0.00821462066312788	1.0156249833937205	0.9437021830282308	1	d__Bacteria	p__Fusobacteriota	c__Fusobacteriia	o__Fusobacteriales	f__Leptotrichiaceae	g__Leptotrichia	Unclassified_g__Leptotrichia	hand	2v1
53aad15af71e2a02707f634b94f7c7af	3.7556458390305014	0.0350344744663353	1.0171204277862231	0.6331940521899373	1	d__Bacteria	p__Actinobacteriota	c__Actinobacteria	o__Kineosporiales	f__Kineosporiaceae	g__Angustibacter	Unclassified_g__Angustibacter	hand	2v1
8cb24777cb48dde0aac60dfeca125d10	9.121670949373229	-0.10116772296329912	1.0079122010377093	0.7531779555800144	1	d__Bacteria	p__Firmicutes	c__Bacilli	o__Bacillales	f__Bacillaceae	g__Bacillus	Unclassified_g__Bacillus	hand	2v1
3fb73596e24b26d79715907bc6306324	7.6828152397012275	0.053923545149137914	1.0152694326212688	0.8924708493921194	1	d__Bacteria	p__Firmicutes	c__Clostridia	o__Peptostreptococcales-Tissierellales	f__Peptostreptococcales-Tissierellales	g__Anaerococcus	Unclassified_g__Anaerococcus	hand	2v1
dc8612c7cc5c07897d5f78fd7a652e62	2.7894423120795095	-0.02056157812908275	1.0160145381442136	0.8578499056830574	1	d__Bacteria	p__Proteobacteria	c__Alphaproteobacteria	o__Rhizobiales	f__Devosiaceae	g__Devosia	Unclassified_g__Devosia	hand	2v1
39b2ff26d516ce6eb36170b7f7fc67be	12.263465483631519	0.02344201106651816	1.0160191888178256	0.8765585730808813	1	d__Bacteria	p__Actinobacteriota	c__Actinobacteria	o__Micrococcales	f__Micrococcaceae	g__Micrococcus	Unclassified_g__Micrococcus	hand	2v1
3a94fcd33f25324a6ccf0cc0f5949aaa	7.867104222639378	-0.061368559524506955	1.0189342502997658	0.5920897850199762	1	d__Bacteria	p__Proteobacteria	c__Gammaproteobacteria	o__Burkholderiales	f__Oxalobacteraceae	g__Massilia	Unclassified_g__Massilia	hand	2v1
090ca2f93cd06261fbdf11f905df0717	4.772323447347737	-0.015942471046335158	1.0110182659753535	0.8230721173145213	1	d__Bacteria	p__Bacteroidota	c__Bacteroidia	o__Bacteroidales	f__Prevotellaceae	g__Prevotella	s__Prevotella_disiens	hand	2v1
0fd06cf328fed2f79ad23550cfc61467	7.147307297038708	0.01318151473016143	1.0162182030217124	0.958884986737747	1	d__Bacteria	p__Proteobacteria	c__Alphaproteobacteria	o__Sphingomonadales	f__Sphingomonadaceae	g__Sphingomonas	Unclassified_g__Sphingomonas	hand	2v1
7bd6a522fb0f64b86ef17dc34b6dc6d2	4.968172103218207	-0.012963666055902046	1.0146495398737105	0.9440319874760923	1	d__Bacteria	p__Actinobacteriota	c__Actinobacteria	o__Micrococcales	f__Microbacteriaceae	g__Leucobacter	Unclassified_g__Leucobacter	hand	2v1
5a52dc8affd376a409638be55cf4c35e	2.0983201132256246	-0.031367173704473575	1.018841215212714	0.8656855752668835	1	d__Bacteria	p__Bacteroidota	c__Bacteroidia	o__Chitinophagales	f__Chitinophagaceae	Unclassified_f__Chitinophagaceae	Unclassified_f__Chitinophagaceae	hand	2v1
b287cab444e7d4ccfb89b147b6a3e1ea	4.181662459264891	-0.0074169835663797585	1.015545772216139	0.9006365900844793	1	d__Bacteria	p__Proteobacteria	c__Gammaproteobacteria	o__Burkholderiales	f__Burkholderiaceae	g__Lautropia	s__uncultured_bacterium	hand	2v1
f41a19256ad96d9eefcd0109c8bc3be0	54.89372146419257	0.012260789430695496	0.9086907163332693	0.8521008808742557	1	d__Bacteria	p__Actinobacteriota	c__Actinobacteria	o__Micrococcales	f__Microbacteriaceae	g__Curtobacterium	Unclassified_g__Curtobacterium	hand	2v1
a5b69f125c8e15c8b470bd65ffa241c1	52.55760232127828	0.1641394354650248	0.759149967034358	0.7184050347574088	1	d__Bacteria	p__Firmicutes	c__Bacilli	o__Lactobacillales	f__Carnobacteriaceae	g__Granulicatella	Unclassified_g__Granulicatella	hand	2v1
61151e6c73ff660861c4d33ca12b821a	4.548811839770249	-0.014714605942971979	1.0154309373863142	0.9657821627764412	1	d__Bacteria	p__Proteobacteria	c__Gammaproteobacteria	o__Burkholderiales	f__Oxalobacteraceae	g__Massilia	Unclassified_g__Massilia	hand	2v1
2097952180d422c9ab996783df3ae8b7	51.855847836941585	-0.053601665097573116	0.9007190110062764	0.8763378020677863	1	d__Bacteria	p__Actinobacteriota	c__Actinobacteria	o__Corynebacteriales	f__Corynebacteriaceae	g__Corynebacterium	Unclassified_g__Corynebacterium	hand	2v1
a51dcc361f3c22a5249fa48af7910345	6.446843048230917	-0.01641484285740695	1.0178396055572996	1	1	d__Bacteria	p__Cyanobacteria	c__Cyanobacteriia	o__Cyanobacteriales	f__Chroococcidiopsaceae	g__uncultured	s__uncultured_bacterium	hand	2v1
91e5de788d7f66a905e256134fe631a7	16.88639793528632	0.034529100979529714	1.0126613175227217	0.8520169824624321	1	d__Bacteria	p__Proteobacteria	c__Gammaproteobacteria	o__Pseudomonadales	f__Moraxellaceae	g__Alkanindiges	s__uncultured_bacterium	hand	2v1
8d12f9615da2dea7f5a092ba21fcd2d2	3.159671444004637	-0.05630105435483239	1.0193678105252855	0.8582811236768387	1	d__Bacteria	p__Proteobacteria	c__Gammaproteobacteria	o__Burkholderiales	f__Oxalobacteraceae	g__Massilia	Unclassified_g__Massilia	hand	2v1
80eb0769de9447a845b8ab46b1499cea	4.214488233238259	-0.02707092680665363	1.0171661108407317	0.9917116078644946	1	d__Bacteria	p__Bacteroidota	c__Bacteroidia	o__Flavobacteriales	f__Flavobacteriaceae	g__Capnocytophaga	s__Capnocytophaga_sputigena	hand	2v1
8f47285b5ad3f7eeca30e81759b72878	2.9201139251410013	0.021224235258573396	1.0171887695058757	0.6725130898559031	1	d__Bacteria	p__Actinobacteriota	c__Actinobacteria	o__Micrococcales	f__Intrasporangiaceae	Unclassified_f__Intrasporangiaceae	Unclassified_f__Intrasporangiaceae	hand	2v1
8270ef16a97526023e95ac0236c92f78	860.4593983358051	-0.03512605643061833	0.8170812534502812	0.9106501777535889	1	d__Bacteria	p__Firmicutes	c__Bacilli	o__Staphylococcales	f__Staphylococcaceae	g__Staphylococcus	s__Staphylococcus_saprophyticus	hand	2v1
dd68c7b3d6b665f362d388f2f1be6663	85.07163992566801	-0.07662271335708974	0.7279608955886826	0.833199581534048	1	d__Bacteria	p__Firmicutes	c__Bacilli	o__Lactobacillales	Unclassified_o__Lactobacillales	Unclassified_o__Lactobacillales	Unclassified_o__Lactobacillales	hand	2v1
8e662c105abda24419a09c3ff80d5523	21.289389100144938	0.0037740080769181907	1.0157677525864488	0.9399153994048591	1	d__Bacteria	p__Firmicutes	c__Bacilli	o__Lactobacillales	f__Streptococcaceae	g__Streptococcus	Unclassified_g__Streptococcus	hand	2v1
5275d0e6bbcef9e6101af982907cf88a	25.101796363488305	0.0012589993603908602	1.008904795644086	0.8167891958515662	1	d__Bacteria	p__Firmicutes	c__Bacilli	o__Staphylococcales	f__Staphylococcaceae	g__Staphylococcus	Unclassified_g__Staphylococcus	hand	2v1
4502dc2f5af21bc67a83f0b66565ca5d	5.812638230168507	-0.07417831931957339	1.018645906172371	0.9260941163580192	1	d__Bacteria	p__Proteobacteria	c__Alphaproteobacteria	o__Sphingomonadales	f__Sphingomonadaceae	g__Sphingomonas	Unclassified_g__Sphingomonas	hand	2v1
8089044c665c34279158d8ccc3b48e6e	2.1735200613013754	-0.029735919092168526	1.0178578968112588	0.8969832012177501	1	d__Bacteria	p__Actinobacteriota	c__Actinobacteria	o__Actinomycetales	f__Actinomycetaceae	g__Actinomyces	s__Schaalia_odontolytica	hand	2v1
c70c01cada64f98642bfcfd4ac6f14bf	2.3822411891233184	-0.003553955149225758	1.0164798936827764	0.9891348068445405	1	d__Bacteria	p__Actinobacteriota	c__Actinobacteria	o__Micrococcales	f__Sanguibacteraceae	g__Sanguibacter	Unclassified_g__Sanguibacter	hand	2v1
b02a8d33d018119dedb2db15db887bfd	3338.516283879595	0.05229423249768622	0.43969772384420835	0.8917310647410998	1	d__Bacteria	p__Actinobacteriota	c__Actinobacteria	o__Propionibacteriales	f__Propionibacteriaceae	g__Cutibacterium	Unclassified_g__Cutibacterium	hand	2v1
d621b4226485cee3643dac3f78cfbcb7	68.19837363853496	0.030094240031334207	1.0143688601927303	0.9672113632317222	1	d__Bacteria	p__Proteobacteria	c__Gammaproteobacteria	o__Pseudomonadales	f__Moraxellaceae	g__Moraxella	s__Moraxella_atlantae	hand	2v1
5814ae76f6dc0651e39725347cd5377e	6.038375811650239	0.018622318956041686	1.0120881328264686	0.8822271813524265	1	d__Bacteria	p__Proteobacteria	c__Alphaproteobacteria	o__Sphingomonadales	f__Sphingomonadaceae	g__Sphingomonas	Unclassified_g__Sphingomonas	hand	2v1
52621d6fadbfc53c21c80ab637f73bce	2.9030677370557023	0.04582551277866699	1.0107853536772855	0.6493947390038308	1	d__Bacteria	p__Actinobacteriota	c__Actinobacteria	o__Corynebacteriales	f__Corynebacteriaceae	g__Corynebacterium	Unclassified_g__Corynebacterium	hand	2v1
3c34f77eb95bdd46225de31afdbb743c	6.6091345364376295	0.03307363132259193	1.0159325206437735	0.8663760231939035	1	d__Bacteria	p__Actinobacteriota	c__Actinobacteria	o__Micrococcales	f__Micrococcaceae	g__Micrococcus	s__Micrococcus_terreus	hand	2v1
a26f53d090cdc6a1486230d30a581990	8.759292336905814	0.009042500820751843	1.0165231579634741	0.8830549599303024	1	d__Bacteria	p__Actinobacteriota	c__Actinobacteria	o__Micrococcales	f__Microbacteriaceae	Unclassified_f__Microbacteriaceae	Unclassified_f__Microbacteriaceae	hand	2v1
e5d2897df2f464827244b871d67ee050	2.904286814642388	0.05233786823135604	1.0184201890068871	0.7425103878912357	1	d__Bacteria	p__Proteobacteria	c__Alphaproteobacteria	o__Rhizobiales	f__Devosiaceae	g__Devosia	Unclassified_g__Devosia	hand	2v1
c64b552bee81919d0ddb16ec614349a4	11.241580531299913	-0.15485522549262445	0.9371416800131815	0.6461762178331427	1	d__Bacteria	p__Proteobacteria	c__Alphaproteobacteria	o__Azospirillales	f__Azospirillaceae	g__Skermanella	Unclassified_g__Skermanella	hand	2v1
bb4adb1b72d4dd61d569bbe7ab66de8a	113.7856881092632	-0.05093750359200053	1.0188824425085807	0.885931988614455	1	d__Bacteria	p__Firmicutes	c__Bacilli	o__Staphylococcales	f__Staphylococcaceae	g__Aliicoccus	s__uncultured_bacterium	hand	2v1
b575f6fab510a66d26f6d44397fcaf6b	26.85091630705686	0.028655730631683862	1.0086574262689585	0.7564677590359778	1	d__Bacteria	p__Firmicutes	c__Bacilli	o__Staphylococcales	f__Staphylococcaceae	g__Salinicoccus	s__Salinicoccus_roseus	hand	2v1
d3829c53b66db828d6bff7f21c6dad28	107.2363706936371	-0.013409046390758158	0.7241417833010422	0.9847722049568463	1	d__Bacteria	p__Firmicutes	c__Bacilli	o__Lactobacillales	f__Streptococcaceae	g__Streptococcus	Unclassified_g__Streptococcus	hand	2v1
4aaf0a72afa0989bc30f246b6cb00fdf	6.56767149667315	0.08323991996745668	1.0145094289573204	0.602962237231752	1	d__Bacteria	p__Acidobacteriota	c__Acidobacteriae	o__Acidobacteriales	f__Acidobacteriaceae_(Subgroup_1)	g__Bryocella	s__uncultured_bacterium	hand	2v1
fbfa3e4a8be05a5e654f8d60316ecb10	10.62531664735226	-0.053176689264932346	0.9829199435506786	0.9870423300733084	1	d__Bacteria	p__Proteobacteria	c__Gammaproteobacteria	o__Xanthomonadales	f__Rhodanobacteraceae	g__Luteibacter	Unclassified_g__Luteibacter	hand	2v1
2c2373750fc3a8ed30208e3eaf666bd4	8.35490428363052	-0.038016999242311576	1.0173625975370022	0.8620758796304557	1	d__Bacteria	p__Actinobacteriota	c__Actinobacteria	o__Micrococcales	f__Micrococcaceae	g__Kocuria	Unclassified_g__Kocuria	hand	2v1
16fac8a5cfd19eeecb4cf744e47c4cbd	2.864205163298339	0.013717343294546559	1.0170399556374947	0.7063473189441359	1	d__Bacteria	p__Firmicutes	c__Bacilli	o__Bacillales	f__Planococcaceae	g__Planococcus	Unclassified_g__Planococcus	hand	2v1
27395a739d55075bdf4d6c9aec6dc547	8.058468417173351	-0.050649946964243735	1.0180941875744864	0.8070558918178018	1	d__Bacteria	p__Actinobacteriota	c__Actinobacteria	o__Micrococcales	f__Microbacteriaceae	Unclassified_f__Microbacteriaceae	Unclassified_f__Microbacteriaceae	hand	2v1
844b818a278a5edf276ec179451c96f4	2.04933573787366	0.015592017711777862	1.0159383767945174	0.9379138897512802	1	d__Bacteria	p__Actinobacteriota	c__Actinobacteria	o__Micrococcales	f__Micrococcaceae	g__Paenarthrobacter	Unclassified_g__Paenarthrobacter	hand	2v1
170af65678e3cebf7b2cbed2063fb82c	1.8749235171947438	0.0676237537531561	1.0183652674119634	0.8046261231710128	1	d__Bacteria	p__Proteobacteria	c__Alphaproteobacteria	o__Sphingomonadales	f__Sphingomonadaceae	g__Sphingomonas	Unclassified_g__Sphingomonas	hand	2v1
bbe757662827d92be2aef13046cef194	2.3209688892689213	0.03725234758932947	1.016579024749318	0.816369420697176	1	d__Bacteria	p__Chloroflexi	c__Gitt-GS-136	o__Gitt-GS-136	f__Gitt-GS-136	g__Gitt-GS-136	s__uncultured_bacterium	hand	2v1
b59e7dd16efd90833d7ac4a774dd1ff3	7.636666469045108	0.02505406248799251	1.0092652559017785	0.8128956870527642	1	d__Bacteria	p__Firmicutes	c__Bacilli	o__Staphylococcales	f__Staphylococcaceae	g__Jeotgalicoccus	Unclassified_g__Jeotgalicoccus	hand	2v1
f300e53efd17905b0b4552aa256368a6	2.9375232436527257	-0.014169321982941145	1.01743135282624	0.958916355191355	1	d__Bacteria	p__Actinobacteriota	c__Actinobacteria	o__Propionibacteriales	f__Nocardioidaceae	g__Nocardioides	Unclassified_g__Nocardioides	hand	2v1
3c3c05b27064591a63bdabfe89ee6022	6.2322371774845	-0.010444252409113508	1.0157910512331159	0.9592462074729237	1	d__Bacteria	p__Bacteroidota	c__Bacteroidia	o__Bacteroidales	f__Porphyromonadaceae	g__Porphyromonas	s__Porphyromonas_pasteri	hand	2v1
85ee76f49ab8e37b1e8259758815a96d	11.771529353504501	0.04344660111110249	1.0066387014859124	0.9113564851614473	1	d__Bacteria	p__Actinobacteriota	c__Actinobacteria	o__Propionibacteriales	f__Nocardioidaceae	g__Aeromicrobium	Unclassified_g__Aeromicrobium	hand	2v1
e9c628ecee156be5446a67c8621101bc	8.099758241587706	0.11980545344647286	1.016573571853798	0.6435940523971742	1	d__Bacteria	p__Proteobacteria	c__Alphaproteobacteria	o__Caulobacterales	f__Caulobacteraceae	g__Brevundimonas	Unclassified_g__Brevundimonas	hand	2v1
d386863b6a0565708ae63f7aec6cec88	9.361166716625242	0.019385118171202805	1.0157631972158445	0.987408841866797	1	d__Bacteria	p__Bacteroidota	c__Bacteroidia	o__Bacteroidales	f__Porphyromonadaceae	g__Porphyromonas	Unclassified_g__Porphyromonas	hand	2v1
4b66adeaae33521048dba7f7d59fdac9	5.4928550371126805	-0.03357443652245526	1.0078349357669405	0.9677804680627682	1	d__Bacteria	p__Firmicutes	c__Bacilli	o__Staphylococcales	f__Gemellaceae	g__Gemella	s__uncultured_organism	hand	2v1
ae5a0dd7c354f9ab8e1175d66a71762a	5.675789985006217	-0.01211080577522705	1.0177294449739966	1	1	d__Bacteria	p__Actinobacteriota	c__Actinobacteria	o__Micrococcales	f__Micrococcaceae	g__Paeniglutamicibacter	Unclassified_g__Paeniglutamicibacter	hand	2v1
d28604a836e597c66daee0efbdc6bcc6	51.76171284399333	0.11375473854258135	0.8722302672271611	0.6719386474859356	1	d__Bacteria	p__Proteobacteria	c__Gammaproteobacteria	o__Pseudomonadales	f__Moraxellaceae	g__Acinetobacter	Unclassified_g__Acinetobacter	hand	2v1
40ea9dee67db01bfa27b56d53846f863	3.7876374595912083	-0.004593476580194603	1.0108425069508102	0.9670949276297982	1	d__Bacteria	p__Proteobacteria	c__Gammaproteobacteria	o__Burkholderiales	f__Neisseriaceae	g__Kingella	s__uncultured_bacterium	hand	2v1
d8746e7ce2b72930a6a64cc4d4662ad5	11.540207005158937	0.03401868530736906	1.0131344197954641	0.8992946448209793	1	d__Bacteria	p__Actinobacteriota	c__Actinobacteria	o__Actinomycetales	f__Actinomycetaceae	g__Actinomyces	Unclassified_g__Actinomyces	hand	2v1
879815b1626853f4af4a4f0e85703fd2	2.657338885929361	-0.029352673063676015	1.0167753779501882	0.9775549711520055	1	d__Bacteria	p__Proteobacteria	c__Gammaproteobacteria	o__Pseudomonadales	f__Pseudomonadaceae	g__Pseudomonas	Unclassified_g__Pseudomonas	hand	2v1
d325085467007e0cb6a8514cf731c8b3	18.41297446240804	-0.019413337202279304	1.0158609534158523	0.8865872213982298	1	d__Bacteria	p__Actinobacteriota	c__Actinobacteria	o__Micrococcales	f__Micrococcaceae	Unclassified_f__Micrococcaceae	Unclassified_f__Micrococcaceae	hand	2v1
842c4b034c49f128fd20b9206b8cc072	22.211153088368256	0.030643818273922048	1.0177847140945004	0.9300954318064268	1	d__Bacteria	p__Actinobacteriota	c__Actinobacteria	o__Corynebacteriales	f__Dietziaceae	g__Dietzia	Unclassified_g__Dietzia	hand	2v1
63b01a1782db80ad847b51f489e97ba7	4.330292245866163	0.08380009652984	1.0167922032638417	0.6938602895984495	1	d__Bacteria	p__Firmicutes	c__Clostridia	o__Peptostreptococcales-Tissierellales	f__Peptostreptococcales-Tissierellales	g__Anaerococcus	s__uncultured_bacterium	hand	2v1
bf6b32910aa5a6c3a9f825e881061e99	6.236636913392199	0.016146567048194935	1.0169519921022836	0.9308265085431295	1	d__Bacteria	p__Proteobacteria	c__Alphaproteobacteria	o__Sphingomonadales	f__Sphingomonadaceae	g__Sphingomonas	Unclassified_g__Sphingomonas	hand	2v1
cfdbeefd144b6581e9865b2055ba23c4	4.2131464377651655	-0.015945388677518317	1.0156013169109832	0.9375884136348985	1	d__Bacteria	p__Proteobacteria	c__Alphaproteobacteria	o__Acetobacterales	f__Acetobacteraceae	g__Acidiphilium	s__uncultured_soil	hand	2v1
2b868acb906ca5a23d3950b48894cd70	192.72294229331266	0.061368419700280646	0.5334163166731809	0.8817239006598917	1	d__Bacteria	p__Actinobacteriota	c__Actinobacteria	o__Micrococcales	f__Micrococcaceae	g__Micrococcus	Unclassified_g__Micrococcus	hand	2v1
39a688974ef42104059262c9fee17f2e	13.31801714839809	0.0766950934371384	1.0105740528380418	0.62659172916154	1	d__Bacteria	p__Firmicutes	c__Clostridia	o__Peptostreptococcales-Tissierellales	f__Peptostreptococcales-Tissierellales	g__Anaerococcus	s__Anaerococcus_prevotii	hand	2v1
ddf1ef9841855d4b6aceb242870caf05	8.849361393359189	-0.08648008404496131	1.021651139635892	0.7387967587057399	1	d__Bacteria	p__Proteobacteria	c__Gammaproteobacteria	o__Burkholderiales	f__Oxalobacteraceae	g__Massilia	Unclassified_g__Massilia	hand	2v1
2eadc9e6a682850858123425c2d56ac3	3.2756982563001853	0.036312621907013454	1.0138696529778224	0.6225285591704441	1	d__Bacteria	p__Proteobacteria	c__Alphaproteobacteria	o__Acetobacterales	f__Acetobacteraceae	Unclassified_f__Acetobacteraceae	Unclassified_f__Acetobacteraceae	hand	2v1
5448b15f089e74d7d646cd88e87abb73	16.31941239490037	-0.03853132626620515	0.9535380659295006	0.9173130318149221	1	d__Bacteria	p__Actinobacteriota	c__Actinobacteria	o__Propionibacteriales	f__Nocardioidaceae	g__Nocardioides	Unclassified_g__Nocardioides	hand	2v1
3ff3613d515ceb49f321c90c9a5f211c	3.241067046228028	0.005328336542097563	1.0100303640825063	0.9846915208394018	1	d__Bacteria	p__Actinobacteriota	c__Actinobacteria	o__Micrococcales	f__Micrococcaceae	g__Arthrobacter	s__Arthrobacter_agilis	hand	2v1
5ac2ed53e956273430ecfe2dfa3d62a6	3.6325505856021882	-0.02494120426538199	1.0165712242405256	0.731710664471211	1	d__Bacteria	p__Fusobacteriota	c__Fusobacteriia	o__Fusobacteriales	f__Leptotrichiaceae	g__Leptotrichia	Unclassified_g__Leptotrichia	hand	2v1
4af2db5f6b18681e7672ab76e9ba1d70	6.501778184511475	0.07387479654669447	1.0097444458072118	0.6511354197108339	1	d__Bacteria	p__Actinobacteriota	c__Actinobacteria	o__Frankiales	f__Acidothermaceae	g__Acidothermus	s__uncultured_bacterium	hand	2v1
e6a7e8fc4bc8c8b8a23887160b4da226	21.188084486359358	0.01851704408671281	1.0115038600517055	0.9599112877467434	1	d__Bacteria	p__Firmicutes	c__Bacilli	o__Staphylococcales	f__Staphylococcaceae	g__Macrococcus	Unclassified_g__Macrococcus	hand	2v1
8d855c38a8bf7122b2fa442fb7dc8675	5.327633456854058	-0.0175018083860942	1.0174830520386933	1	1	d__Bacteria	p__Proteobacteria	c__Alphaproteobacteria	o__Sphingomonadales	f__Sphingomonadaceae	g__Sphingomonas	Unclassified_g__Sphingomonas	hand	2v1
6a5ad69a3ee9a48a7b1696715207d83b	14.715851614478831	0.10365398097647521	0.8690058444291894	0.7647286243551635	1	d__Bacteria	p__Actinobacteriota	c__Actinobacteria	o__Frankiales	f__Geodermatophilaceae	g__Klenkia	Unclassified_g__Klenkia	hand	2v1
f58919a53d27e7ae2ba8c72928e095ca	2.1976583210670673	0.0177045122221038	1.016835655935616	0.8139160387550884	1	d__Bacteria	p__Actinobacteriota	c__Actinobacteria	o__Propionibacteriales	f__Nocardioidaceae	g__Nocardioides	Unclassified_g__Nocardioides	hand	2v1
d0a47c293570f8d463f7b3a3d094466d	6.103142125237159	-0.021432084625446417	1.0163736487685262	0.7469285991396004	1	d__Bacteria	p__Actinobacteriota	c__Actinobacteria	o__Micrococcales	f__Intrasporangiaceae	g__uncultured	s__uncultured_bacterium	hand	2v1
c2fb55a0b77c8657593d9283d0845555	28.099274017025387	0.03249919771128788	1.0105015494347862	0.8130092514741573	1	d__Bacteria	p__Proteobacteria	c__Gammaproteobacteria	o__Pseudomonadales	f__Moraxellaceae	g__Moraxella	s__Moraxella_atlantae	hand	2v1
c9f2e2af7eb6322445445a4050d627b2	7.443900152771852	-0.0397919342527761	1.0184784361049817	0.7051110196986965	1	d__Bacteria	p__Proteobacteria	c__Gammaproteobacteria	o__Burkholderiales	f__Oxalobacteraceae	g__Massilia	Unclassified_g__Massilia	hand	2v1
da5202d3803c2d26b8ef7ffec8c37afc	18.06995649162679	-0.012685182554797843	1.014246836445711	0.9819837202906084	1	d__Bacteria	p__Actinobacteriota	c__Actinobacteria	o__Propionibacteriales	f__Propionibacteriaceae	g__Cutibacterium	Unclassified_g__Cutibacterium	hand	2v1
44536e7d859312677ce835c0cb53eeca	159.35803721223675	-0.16676148058271964	0.6191821216368705	0.7391938457393022	1	d__Bacteria	p__Firmicutes	c__Bacilli	o__Staphylococcales	f__Gemellaceae	g__Gemella	Unclassified_g__Gemella	hand	2v1
b746a07a2076245dec7617f1f682cf77	2.5041048387020517	0.06727067879576241	1.0199268650401105	0.829695157641076	1	d__Bacteria	p__Acidobacteriota	c__Acidobacteriae	o__Acidobacteriales	f__Acidobacteriaceae_(Subgroup_1)	g__Granulicella	s__uncultured_actinobacterium	hand	2v1
8f58519a247c546d35c16e6ad7eb8057	2.6842884456162084	0.013936905461757727	1.0165141778350217	0.7452325874647026	1	d__Bacteria	p__Proteobacteria	c__Alphaproteobacteria	o__Acetobacterales	f__Acetobacteraceae	g__uncultured	s__uncultured_Paracraurococcus	hand	2v1
6df2e773c74f5e4c1b8f949e8c45eb53	3.1841814535401856	0.029872626206915547	1.0173077809273143	0.9496813593389096	1	d__Bacteria	p__Proteobacteria	c__Alphaproteobacteria	o__Rhizobiales	f__Xanthobacteraceae	Unclassified_f__Xanthobacteraceae	Unclassified_f__Xanthobacteraceae	hand	2v1
9c900a59941950d0c92dfdeb8af8a0a9	27.461035675526904	-0.038608751641831016	1.0120812705349231	0.7351076041717884	1	d__Bacteria	p__Proteobacteria	c__Gammaproteobacteria	o__Burkholderiales	f__Oxalobacteraceae	g__Massilia	Unclassified_g__Massilia	hand	2v1
b2b3c0f0b487edaf28d7a348b354cdcb	7.734706192594547	-0.019051041960975068	1.0115747187877542	0.8458156943852224	1	d__Bacteria	p__Proteobacteria	c__Gammaproteobacteria	o__Pseudomonadales	f__Moraxellaceae	g__Acinetobacter	Unclassified_g__Acinetobacter	hand	2v1
2b364af4f3acffb23bf138229399c60a	6.128881485603498	-0.06189509917503342	1.0079519032343904	0.8730472820940831	1	d__Bacteria	p__Proteobacteria	c__Alphaproteobacteria	o__Sphingomonadales	f__Sphingomonadaceae	g__Sphingobium	Unclassified_g__Sphingobium	hand	2v1
c6b516ae2ba507f85cf0eede12bfa499	27.834534693083796	-0.06959941051644464	1.0064469212132865	0.9340336480919395	1	d__Bacteria	p__Firmicutes	c__Bacilli	o__Staphylococcales	f__Staphylococcaceae	g__Staphylococcus	Unclassified_g__Staphylococcus	hand	2v1
4da708efa291c1ea7e13c0fb91771403	8.346104441248814	0.024460463362672984	1.0164214081610932	0.7330351375463642	1	d__Bacteria	p__Firmicutes	c__Bacilli	o__Staphylococcales	f__Staphylococcaceae	g__Staphylococcus	Unclassified_g__Staphylococcus	hand	2v1
498add223a878b12dfee30bf44416619	3.969215240030426	-0.03809865348279614	1.0148409741359887	0.8576068688149436	1	d__Bacteria	p__Actinobacteriota	c__Actinobacteria	o__Micrococcales	f__Microbacteriaceae	Unclassified_f__Microbacteriaceae	Unclassified_f__Microbacteriaceae	hand	2v1
b5246aed5f2b0a8e517df0aa3cf3b273	2.9688780906735683	-0.018105168463073553	1.0181856527761017	1	1	d__Bacteria	p__Cyanobacteria	c__Cyanobacteriia	o__Cyanobacteriales	f__Nostocaceae	g__Scytonema_UTEX_2349	s__uncultured_bacterium	hand	2v1
e547a85301c7df5c35e7dd85d0b239c9	2.1195120253670408	-0.011030217380172293	1.016358480253702	0.6358730913949673	1	d__Bacteria	p__Proteobacteria	c__Alphaproteobacteria	o__Rhizobiales	f__Xanthobacteraceae	g__uncultured	Unclassified_g__uncultured	hand	2v1
fdb401a34cb3a9afe89c3755e18f18fc	44.083865848468626	-0.11742520331707343	0.9469052600080448	0.6813199089524857	1	d__Bacteria	p__Actinobacteriota	c__Actinobacteria	o__Corynebacteriales	f__Corynebacteriaceae	g__Corynebacterium	s__Corynebacterium_lipophiloflavum	hand	2v1
f72e007caf0154c2851b91d8396d676f	14.70135155149624	0.052443751498788486	1.0085975577799757	0.6433978042634937	1	d__Bacteria	p__Actinobacteriota	c__Actinobacteria	o__Actinomycetales	f__Actinomycetaceae	g__Actinomyces	Unclassified_g__Actinomyces	hand	2v1
ec76e919f56c996b4475a184b44ee47d	62.920518762959276	0.02323241288727271	0.9904430598834978	0.8809539631125924	1	d__Bacteria	p__Proteobacteria	c__Gammaproteobacteria	o__Pseudomonadales	f__Moraxellaceae	g__Moraxella	s__Moraxella_atlantae	hand	2v1
ae80ee1968a868df26cebfe372f0612d	17.52997002881217	-0.05882069510209999	1.0169162213674376	0.6573578984363604	1	d__Bacteria	p__Firmicutes	c__Bacilli	o__Lactobacillales	f__Streptococcaceae	g__Streptococcus	Unclassified_g__Streptococcus	hand	2v1
268576126db9bd2ca59e7ed4d43d97aa	2.514488679489392	0.0037894737194690206	1.0166648303329502	0.9307383452047353	1	d__Bacteria	p__Actinobacteriota	c__Thermoleophilia	o__Solirubrobacterales	f__Solirubrobacteraceae	g__uncultured	s__soil_metagenome	hand	2v1
bcae8f7d2c42acfe3559c665f68f6320	2.5640784611538194	-0.06872645755941083	1.02023167380817	0.723950828288664	1	d__Bacteria	p__Proteobacteria	c__Gammaproteobacteria	o__Pseudomonadales	f__Moraxellaceae	g__Acinetobacter	Unclassified_g__Acinetobacter	hand	2v1
c52703a0552b005d731ddb52395a8e65	15.608057041119904	-0.07539910234063638	1.010526713748289	0.5982771803613779	1	d__Bacteria	p__Firmicutes	c__Bacilli	o__Lactobacillales	f__Lactobacillaceae	g__Lactobacillus	s__Lactobacillus_delbrueckii	hand	2v1
934b9429a87ab7aa1ce7a600928b22a0	3.356553577564997	0.08050446620068899	1.0201609267580969	0.7076308374600488	1	d__Bacteria	p__Actinobacteriota	c__Actinobacteria	o__Micrococcales	f__Intrasporangiaceae	Unclassified_f__Intrasporangiaceae	Unclassified_f__Intrasporangiaceae	hand	2v1
3f3ff0c466ab872e4be90beb1307fd82	3.9758542724826866	-0.0979028294871314	1.0225928373334263	0.6989732005480948	1	d__Bacteria	p__Proteobacteria	c__Alphaproteobacteria	o__Sphingomonadales	f__Sphingomonadaceae	g__Qipengyuania	s__uncultured_bacterium	hand	2v1
b7c357ed18ecb3f599a8d751676bdd7d	1.4447491727025121	0.028780592457939368	1.0174420441160368	0.6397639598722911	1	d__Bacteria	p__Proteobacteria	c__Alphaproteobacteria	o__Acetobacterales	f__Acetobacteraceae	g__Acidiphilium	s__uncultured_bacterium	hand	2v1
865618b25417061d1301dd65cd047c26	6.150214115644056	7.532580536671941e-4	1.0162392270679332	0.9691322621648799	1	d__Bacteria	p__Actinobacteriota	c__Actinobacteria	o__Micrococcales	f__Dermacoccaceae	g__Kytococcus	s__Kytococcus_sp.	hand	2v1
b7fb8af519a8515cd8f875eb9b0bb12c	20.758823776713804	0.004910661872657849	0.9611252793160231	0.7916436236467799	1	d__Bacteria	p__Actinobacteriota	c__Actinobacteria	o__Corynebacteriales	f__Dietziaceae	g__Dietzia	Unclassified_g__Dietzia	hand	2v1
5175f374608f09998745864c1643ad08	3.293824672021488	-0.04992684484647518	1.0176112284466459	0.842269389628883	1	d__Bacteria	p__Proteobacteria	c__Gammaproteobacteria	o__Burkholderiales	f__Oxalobacteraceae	g__Massilia	Unclassified_g__Massilia	hand	2v1
e601d5f1adda50d701948a775b513a54	10.269162062768133	0.005093230951408133	1.0115921191084036	0.9806603852561834	1	d__Bacteria	p__Actinobacteriota	c__Actinobacteria	o__Micrococcales	f__Dermabacteraceae	g__Brachybacterium	Unclassified_g__Brachybacterium	hand	2v1
e45deb147d5e572b112b8256179938a7	4.779693205806826	-0.02043373411999107	1.0105088203740693	0.9186397698074389	1	d__Bacteria	p__Proteobacteria	c__Gammaproteobacteria	o__Pseudomonadales	f__Moraxellaceae	g__Acinetobacter	Unclassified_g__Acinetobacter	hand	2v1
e7b7a5a818b18e5d580c2610697665af	4.187212310238066	-0.04805530870637471	1.0186701447360325	0.886700822248512	1	d__Bacteria	p__Proteobacteria	c__Alphaproteobacteria	o__Rhodobacterales	f__Rhodobacteraceae	g__Paracoccus	Unclassified_g__Paracoccus	hand	2v1
79496caaf16c9480fd0f7dee6e9684c7	2.826194929281274	0.09666965008567222	1.0191909320589434	0.6493205293417593	1	d__Bacteria	p__Proteobacteria	c__Alphaproteobacteria	o__Acetobacterales	f__Acetobacteraceae	g__Acidiphilium	Unclassified_g__Acidiphilium	hand	2v1
f882bf97056d5e8821f009033b56cd5a	3.94186870406914	0.001479827859791972	1.0128788847962913	0.9253979070946781	1	d__Bacteria	p__Actinobacteriota	c__Actinobacteria	o__Micrococcales	f__Micrococcaceae	g__Neomicrococcus	s__Neomicrococcus_lactis	hand	2v1
95ffb8d778917057991186d5bc37ed50	3.8108118800812782	-0.05604422821127417	1.0200842657398532	0.8561229244367708	1	d__Bacteria	p__Proteobacteria	c__Alphaproteobacteria	o__Sphingomonadales	f__Sphingomonadaceae	g__Sphingobium	Unclassified_g__Sphingobium	hand	2v1
8b05e3b91d231eeedf28ef8cd1bfc773	55.441410765235595	-0.0677761441595412	1.0158662630978648	0.96347138608507	1	d__Bacteria	p__Firmicutes	c__Bacilli	o__Staphylococcales	f__Staphylococcaceae	g__Staphylococcus	Unclassified_g__Staphylococcus	hand	2v1
a386ca32e67c17db3a7dbdf43d21601c	8.586882538534544	0.05022816124335908	0.9890027199986373	0.7625200505611102	1	d__Bacteria	p__Proteobacteria	c__Alphaproteobacteria	o__Rhizobiales	f__Beijerinckiaceae	g__1174-901-12	s__uncultured_bacterium	hand	2v1
8b497f91df99572868e65f31f0747b90	6.164554987872928	-0.029660321680364546	1.018291129876956	0.7988116191937187	1	d__Bacteria	p__Proteobacteria	c__Gammaproteobacteria	o__Burkholderiales	f__Oxalobacteraceae	g__Massilia	Unclassified_g__Massilia	hand	2v1
07af8cf1e0431ba5a963deb8625192f4	4.149464350442028	0.05884110127754186	1.0181363953015716	0.5900544471151661	1	d__Bacteria	p__Proteobacteria	c__Gammaproteobacteria	o__Burkholderiales	f__Comamonadaceae	g__Rhizobacter	Unclassified_g__Rhizobacter	hand	2v1
40fd976ead1194d0de7c5a6d5ac621b8	4.794245844757744	-0.030781691036114785	1.0180643764967408	0.7459718809821775	1	d__Bacteria	p__Actinobacteriota	c__Actinobacteria	o__Frankiales	f__uncultured	g__uncultured	Unclassified_g__uncultured	hand	2v1
b31654490993ad3ea4b878c408c2aa67	3.6868571700192234	0.038033544815857856	1.015410961502609	0.8603337063668579	1	d__Bacteria	p__Firmicutes	c__Negativicutes	o__Veillonellales-Selenomonadales	f__Veillonellaceae	g__Negativicoccus	s__Negativicoccus_succinicivorans	hand	2v1
a2cd80fe2b199cc372009dd6a9fdcfcd	5.343397791653065	-0.0010898954296459519	1.016177966230882	0.9862043657387396	1	d__Bacteria	p__Proteobacteria	c__Gammaproteobacteria	o__Pasteurellales	f__Pasteurellaceae	g__Haemophilus	s__Haemophilus_influenzae	hand	2v1
77c0eb3868af3c05b52bdec996f96858	3.2358059426006753	-0.008261590700701225	1.0148131350205505	0.8863772131734369	1	d__Bacteria	p__Firmicutes	c__Clostridia	o__Lachnospirales	f__Lachnospiraceae	g__Oribacterium	s__uncultured_organism	hand	2v1
dd8c8d60bfca3e1df01a4bbff8d3326e	48.58057411450192	0.08972219550948544	0.9166960664131713	0.7261971367384675	1	d__Bacteria	p__Proteobacteria	c__Alphaproteobacteria	o__Sphingomonadales	f__Sphingomonadaceae	g__Sphingomonas	Unclassified_g__Sphingomonas	hand	2v1
bf67aeff870c78d6a6d88c08669237f7	1.8293736282187416	0.024782574799187117	1.0144972915122326	0.8489867559950722	1	d__Bacteria	p__Actinobacteriota	c__Acidimicrobiia	o__uncultured	f__uncultured	g__uncultured	s__uncultured_forest	hand	2v1
a55e4d55cee57525f50a2a2bf4ecb0d1	12.945241276362209	0.04392626008880265	1.0157744916394047	0.8452876822993439	1	d__Bacteria	p__Fusobacteriota	c__Fusobacteriia	o__Fusobacteriales	f__Fusobacteriaceae	g__Fusobacterium	s__Fusobacterium_sp.	hand	2v1
b3d58312c6327dbaabc317b9e08f7a7d	2.122267872069949	0.07192597474239963	1.01930138524686	0.7077406475427175	1	d__Bacteria	p__Actinobacteriota	c__Acidimicrobiia	o__Microtrichales	f__Ilumatobacteraceae	g__CL500-29_marine_group	s__metagenome	hand	2v1
2e5683f089a9692cf74e8b0b47da374a	2.640545320896446	0.0308980764240631	1.0176935650907946	0.6412675474525844	1	d__Bacteria	p__Actinobacteriota	c__Actinobacteria	o__Frankiales	f__Sporichthyaceae	g__uncultured	s__uncultured_bacterium	hand	2v1
157ba9d2b318f400b654ab995f7d7d4e	4.6616621668665275	0.028131533268802456	1.0137274225827109	0.8215752486418244	1	d__Bacteria	p__Proteobacteria	c__Gammaproteobacteria	o__Pseudomonadales	f__Moraxellaceae	g__Acinetobacter	s__Acinetobacter_towneri	hand	2v1
d90c548f000601431bad805d1a052334	4.413011144311771	-0.08068823960688759	1.0210615712763782	0.7086488129568937	1	d__Bacteria	p__Proteobacteria	c__Gammaproteobacteria	o__Burkholderiales	f__Oxalobacteraceae	g__Massilia	Unclassified_g__Massilia	hand	2v1
ad46d9e427397849534dca0ef1037dc3	4.827353237007346	0.08438053453932068	1.0217298939328852	0.5967730992349254	1	d__Bacteria	p__Proteobacteria	c__Alphaproteobacteria	o__Sphingomonadales	f__Sphingomonadaceae	g__Sphingomonas	Unclassified_g__Sphingomonas	hand	2v1
73b9a313c153726841a55e295f19bdb5	10.662062211594902	-0.06467995202582856	1.0186265495592994	0.6336612166631969	1	d__Bacteria	p__Firmicutes	c__Bacilli	o__Lactobacillales	f__Streptococcaceae	g__Streptococcus	Unclassified_g__Streptococcus	hand	2v1
05ae492a9e40263ce16f677d429a8788	25.524550186924298	0.05412820397209327	1.0167302349964167	0.7311906582178309	1	d__Bacteria	p__Proteobacteria	c__Gammaproteobacteria	o__Pseudomonadales	f__Moraxellaceae	g__Moraxella	s__Moraxella_atlantae	hand	2v1
0fd26eabb903c451034de176671f7a56	3.491323251360997	0.03134752591415253	1.0155721343471533	0.7326390516919382	1	d__Bacteria	p__Proteobacteria	c__Alphaproteobacteria	o__Rhizobiales	f__Beijerinckiaceae	g__Methylocella	s__uncultured_bacterium	hand	2v1
fd28b81e76bf874f79ed3e676bc36c6c	7.521571837478494	0.010797403831720244	1.0110280564798528	0.9162005282079569	1	d__Bacteria	p__Actinobacteriota	c__Actinobacteria	o__Propionibacteriales	f__Nocardioidaceae	g__Marmoricola	s__uncultured_bacterium	hand	2v1
9262a650977a8272c566db75bb515235	4.944432312155051	-0.07442263486074516	1.0210728661138417	0.7313109825216777	1	d__Bacteria	p__Proteobacteria	c__Gammaproteobacteria	o__Burkholderiales	f__Oxalobacteraceae	g__Massilia	Unclassified_g__Massilia	hand	2v1
84a9dd9be819b87ed71a49d426627235	2.999188699234103	0.04632628843039753	1.0149761244834714	0.7376625814976547	1	d__Bacteria	p__Proteobacteria	c__Alphaproteobacteria	o__Acetobacterales	f__Acetobacteraceae	g__Endobacter	s__uncultured_bacterium	hand	2v1
d41c6ae00658943fab4e744ffcbf3dbd	3.727349619433943	0.0709905705289017	1.0199040052355939	0.6405002648567587	1	d__Bacteria	p__Actinobacteriota	c__Actinobacteria	o__Frankiales	f__Frankiaceae	g__Jatrophihabitans	Unclassified_g__Jatrophihabitans	hand	2v1
aa15ec5479cde6d5381cbc99a0f6a59e	4.476984570213433	-0.03175223572402018	1.0161485551932694	0.9962462105095258	1	d__Bacteria	p__Firmicutes	c__Negativicutes	o__Veillonellales-Selenomonadales	f__Veillonellaceae	g__Veillonella	Unclassified_g__Veillonella	hand	2v1
ce55a46c2543f35746db323a00cc505e	4.430884196469586	-0.03943495437639425	1.0155281593978007	0.9045394665972983	1	d__Bacteria	p__Proteobacteria	c__Gammaproteobacteria	o__Burkholderiales	f__Oxalobacteraceae	g__Massilia	Unclassified_g__Massilia	hand	2v1
ab80f113a6093e718b4751b37dbdd246	2.6414359620154086	0.06286985663992466	1.0196415155388447	0.8638181656437458	1	d__Bacteria	p__Actinobacteriota	c__Actinobacteria	o__Frankiales	f__Nakamurellaceae	g__Nakamurella	s__Nakamurella_sp.	hand	2v1
e3417b793e51af59b0af48d725e71f48	3.3173455264242913	0.04742603834193379	1.0136577901299701	0.8397814884714602	1	d__Bacteria	p__Fusobacteriota	c__Fusobacteriia	o__Fusobacteriales	f__Leptotrichiaceae	g__Leptotrichia	Unclassified_g__Leptotrichia	hand	2v1
e5983d07e33d4aceb858f1869568c922	7.617790898237194	-0.016603076019572924	1.016838143152249	0.9949100235325081	1	d__Bacteria	p__Proteobacteria	c__Gammaproteobacteria	o__Pasteurellales	f__Pasteurellaceae	g__Actinobacillus	s__uncultured_Haemophilus	hand	2v1
f1704de8542f458d2d861fd7364ec0ee	5.157206393434068	0.039870744101297935	1.0131668535291614	0.8982513136412892	1	d__Bacteria	p__Proteobacteria	c__Gammaproteobacteria	o__Pasteurellales	f__Pasteurellaceae	g__Aggregatibacter	s__Aggregatibacter_aphrophilus	hand	2v1
c0371d9f5f589efffbe74f7298bf37d1	2.690134787001821	-0.03641246082784655	1.0144324081181553	0.9747844745985103	1	d__Bacteria	p__Actinobacteriota	c__Actinobacteria	o__Micrococcales	f__Micrococcaceae	g__Citricoccus	Unclassified_g__Citricoccus	hand	2v1
2efeb9d3b6d567fe15abba94f058e9cb	2.405992432175561	0.028460492569264553	1.016400096428559	0.8120213870521524	1	d__Bacteria	p__Bacteroidota	c__Bacteroidia	o__Flavobacteriales	f__Flavobacteriaceae	g__Capnocytophaga	s__Capnocytophaga_leadbetteri	hand	2v1
df59a343b8823fc63baa2f047559cc0b	5.408697286987015	0.018164158366181172	1.0151027032461604	0.8543579372557335	1	d__Bacteria	p__Actinobacteriota	c__Actinobacteria	o__Corynebacteriales	f__Corynebacteriaceae	g__Corynebacterium	s__Corynebacterium_jeikeium	hand	2v1
b276f3825099b5dabd1151b3363029ae	3.3049764209575403	0.06325998391982733	1.017438967316172	0.6903017182112257	1	d__Bacteria	p__Actinobacteriota	c__Actinobacteria	o__Frankiales	f__Frankiaceae	g__Jatrophihabitans	s__uncultured_bacterium	hand	2v1
a80354b0f0f3bbc0cdefb9bc14910b1a	13.336308389299589	0.007976822776733035	1.0132070493715584	0.8679993762374572	1	d__Bacteria	p__Actinobacteriota	c__Actinobacteria	o__Actinomycetales	f__Actinomycetaceae	g__Actinomyces	Unclassified_g__Actinomyces	hand	2v1
af1fd9b5ef81c45680bb1b166caa08a4	2.6233660194176784	0.020201038730160277	1.0177084690241243	0.747172506553652	1	d__Bacteria	p__Proteobacteria	c__Alphaproteobacteria	o__Sphingomonadales	f__Sphingomonadaceae	g__Qipengyuania	Unclassified_g__Qipengyuania	hand	2v1
9790520a717116c945edf643ec3401c4	4.5650441393283705	-0.028409439882374737	1.0170334154150829	0.8931550895396935	1	d__Bacteria	p__Proteobacteria	c__Gammaproteobacteria	o__Burkholderiales	f__Oxalobacteraceae	g__Noviherbaspirillum	s__Noviherbaspirillum_suwonense	hand	2v1
4a7df39a69d1eff98feba169ec2e40c5	15.918506592831811	-0.0135418830626129	1.0152921598813534	0.9873791868596129	1	d__Bacteria	p__Firmicutes	c__Bacilli	o__Lactobacillales	f__Aerococcaceae	g__Abiotrophia	s__uncultured_bacterium	hand	2v1
1015386d123f77311c8143526806af2c	2.551484452952	-0.03130047464992454	1.016929398323194	0.7234721957826387	1	d__Bacteria	p__Proteobacteria	c__Gammaproteobacteria	o__Pseudomonadales	f__Pseudomonadaceae	g__Pseudomonas	Unclassified_g__Pseudomonas	hand	2v1
3ed5ec147bbd326ee15a4473c5b87f22	2.4666751329143275	-0.044207614923675836	1.0174316278565034	0.936135105677728	1	d__Bacteria	p__Bacteroidota	c__Bacteroidia	o__Sphingobacteriales	f__Sphingobacteriaceae	g__Mucilaginibacter	s__Pedobacter_sp.	hand	2v1
e0d1e3fa2e10e95e235a220259e73b2c	2.971780174349259	0.018442531098377637	1.013772143045087	0.9779703212829406	1	d__Bacteria	p__Firmicutes	c__Negativicutes	o__Veillonellales-Selenomonadales	f__Veillonellaceae	g__Veillonella	Unclassified_g__Veillonella	hand	2v1
af9c56c37d8d383537c671d246c83585	3.7570438786370124	0.07277386576584788	1.0177746724518932	0.7202546097477298	1	d__Bacteria	p__Proteobacteria	c__Alphaproteobacteria	o__Sphingomonadales	f__Sphingomonadaceae	g__Polymorphobacter	Unclassified_g__Polymorphobacter	hand	2v1
a326b1c9b7e04b443b432f46a0cb2388	6.78018228683351	0.008782762071109755	1.0169457766603902	0.8481754221675563	1	d__Bacteria	p__Proteobacteria	c__Alphaproteobacteria	o__Sphingomonadales	f__Sphingomonadaceae	g__Sphingomonas	Unclassified_g__Sphingomonas	hand	2v1
3dec9766a6cb2d543d443509689a2863	3.0511811509383446	0.025970134385215216	1.013696718877227	0.665876544772265	1	d__Bacteria	p__Proteobacteria	c__Alphaproteobacteria	o__Rhizobiales	f__Beijerinckiaceae	g__Methylobacterium-Methylorubrum	Unclassified_g__Methylobacterium-Methylorubrum	hand	2v1
2c0c3b4693b5638fe30851f963de0dfb	2.6955270556722684	-0.025580712904646752	1.0106433778163382	0.8924597444521163	1	d__Bacteria	p__Firmicutes	c__Clostridia	o__Peptostreptococcales-Tissierellales	f__Peptostreptococcales-Tissierellales	g__Peptoniphilus	s__Peptoniphilaceae_bacterium	hand	2v1
8c72e6568e114a8afcb9a18e87597b23	8.342786873060705	0.0189733814086239	1.0169508180579663	0.9142771187729047	1	d__Bacteria	p__Bacteroidota	c__Bacteroidia	o__Bacteroidales	f__Prevotellaceae	g__Alloprevotella	Unclassified_g__Alloprevotella	hand	2v1
002b038514ea383d4a11fffa3178cb3c	2.437236699449189	-0.09784802345142707	1.0213177454797122	0.9284512623475855	1	d__Bacteria	p__Bacteroidota	c__Bacteroidia	o__Bacteroidales	f__Paludibacteraceae	g__F0058	s__uncultured_bacterium	hand	2v1
d4d0fc8a769eeee5e46d52caadcc5d9c	4.689649839632274	0.004366865675764651	1.0168180905699704	0.9844742564587338	1	d__Bacteria	p__Actinobacteriota	c__Actinobacteria	o__Micrococcales	f__Intrasporangiaceae	g__Terrabacter	s__Terrabacter_sp.	hand	2v1
8efbc5cfa4273b8b5102b118c96ce497	59.29822030764983	0.010974268713213968	1.0169918944976004	0.8608252631301573	1	d__Bacteria	p__Actinobacteriota	c__Actinobacteria	o__Corynebacteriales	f__Dietziaceae	g__Dietzia	s__Dietzia_sp.	hand	2v1
f4d0fe6e1dfeef6a2d7601e676e7941d	3.002834785188158	-0.04990400484806902	1.0092692579197087	0.9179290437233053	1	d__Bacteria	p__Proteobacteria	c__Gammaproteobacteria	o__Burkholderiales	f__Oxalobacteraceae	g__Massilia	Unclassified_g__Massilia	hand	2v1
a7b61cf702dc1543db937da2dbc5609c	4.702839179140668	-0.01629146955721894	1.0175480201031963	0.7861125746336347	1	d__Bacteria	p__Proteobacteria	c__Gammaproteobacteria	o__Xanthomonadales	f__Xanthomonadaceae	g__Thermomonas	Unclassified_g__Thermomonas	hand	2v1
565b4f421328126f98e9f2aff31630f1	7.669140552563211	-0.0931538615433866	1.0208139722410925	0.9034821876902733	1	d__Bacteria	p__Proteobacteria	c__Gammaproteobacteria	o__Enterobacterales	f__Erwiniaceae	g__Pantoea	Unclassified_g__Pantoea	hand	2v1
d59eb92ad1cea014dba32c409a075aff	7.119831653747863	-0.007299987712209386	1.0153112428772186	0.6922270322736723	1	d__Bacteria	p__Firmicutes	c__Negativicutes	o__Veillonellales-Selenomonadales	f__Veillonellaceae	g__Veillonella	Unclassified_g__Veillonella	hand	2v1
43a54829cc0d7a58a61ad7f833cc2b22	1114.265142902999	0.17398647337542525	0.519409397715136	0.7021594036344824	1	d__Bacteria	p__Firmicutes	c__Bacilli	o__Staphylococcales	f__Staphylococcaceae	g__Staphylococcus	Unclassified_g__Staphylococcus	hand	2v1
d95d7e79d9e931ed2442decbabb2aba8	4.456915884600005	-0.020335286263799483	1.016507417628063	0.8671051347022636	1	d__Bacteria	p__Fusobacteriota	c__Fusobacteriia	o__Fusobacteriales	f__Fusobacteriaceae	g__Fusobacterium	Unclassified_g__Fusobacterium	hand	2v1
7bd174e37aaa1b9ae64888e333970efb	4.221570540759832	0.023765271728772616	1.015200925391399	0.9286112745494162	1	d__Bacteria	p__Firmicutes	c__Bacilli	o__Staphylococcales	f__Gemellaceae	g__Gemella	s__uncultured_organism	hand	2v1
81b50cbc69b355d6a2207d370e9634c5	10.86883028549477	-0.026510004127957645	0.9981753581222417	0.8798434616600195	1	d__Bacteria	p__Proteobacteria	c__Gammaproteobacteria	o__Pseudomonadales	f__Pseudomonadaceae	g__Pseudomonas	Unclassified_g__Pseudomonas	hand	2v1
3738de402db4778870ff3f68570f21f4	2.3467013882967946	-0.0655859206564177	1.0201270129732496	0.8122847431646464	1	d__Bacteria	p__Proteobacteria	c__Gammaproteobacteria	o__Pseudomonadales	f__Moraxellaceae	g__Alkanindiges	s__Alkanindiges_sp.	hand	2v1
5dc592babf6250f22ca8fa7d5109adad	6.4816870319413225	-0.07407531323135871	1.0197735435554949	0.6462912057956738	1	d__Bacteria	p__Bacteroidota	c__Bacteroidia	o__Flavobacteriales	f__Flavobacteriaceae	g__Flavobacterium	s__Flavobacterium_qiangtangense	hand	2v1
441d35d833ebd45fc0bd80f95328a07b	3.446689274779714	-0.04473807572570161	1.0179724563024286	0.9239352104856965	1	d__Bacteria	p__Actinobacteriota	c__Actinobacteria	o__Propionibacteriales	f__Nocardioidaceae	g__Aeromicrobium	Unclassified_g__Aeromicrobium	hand	2v1
dacc1e2bd0ab11c755fe657eff79eba7	8.370057645216738	0.040819416413754875	1.0162809933549155	0.8513373549603974	1	d__Bacteria	p__Actinobacteriota	c__Actinobacteria	o__Frankiales	f__uncultured	g__uncultured	Unclassified_g__uncultured	hand	2v1
7099000daa7945813d84098c4b132283	5.199419759860323	0.02495742557374709	1.0173226993156883	0.732869294635899	1	d__Bacteria	p__Acidobacteriota	c__Blastocatellia	o__Blastocatellales	f__Blastocatellaceae	Unclassified_f__Blastocatellaceae	Unclassified_f__Blastocatellaceae	hand	2v1
c7c32eb4f5e4f40b5d2843f3110c73cb	12.39082588085789	-0.07122185342859226	1.0104133676327969	0.6775285934142439	1	d__Bacteria	p__Proteobacteria	c__Alphaproteobacteria	o__Rhizobiales	f__Xanthobacteraceae	g__Tardiphaga	Unclassified_g__Tardiphaga	hand	2v1
97b9a3b23d05bd5aa4af6fb3e69cdfcf	4.581825820063132	-0.004531588402901696	1.0106548632373977	0.9752001189835914	1	d__Bacteria	p__Actinobacteriota	c__Actinobacteria	o__Corynebacteriales	f__Corynebacteriaceae	g__Corynebacterium	Unclassified_g__Corynebacterium	hand	2v1
edc1ef7d52febcf85dca737450cfccc4	3.039542828699566	-0.019650238115966306	1.0175371257860146	0.9737312734612887	1	d__Bacteria	p__Bacteroidota	c__Bacteroidia	o__Flavobacteriales	f__Flavobacteriaceae	g__Flavobacterium	s__Flavobacterium_frigidimaris	hand	2v1
630fe85119a4e93f03d0f4b4fa44b5b5	3.0635074462014584	0.01205031908938172	1.0158379376433064	0.8699247334773823	1	d__Bacteria	p__Actinobacteriota	c__Actinobacteria	o__Micrococcales	f__Brevibacteriaceae	g__Brevibacterium	s__uncultured_bacterium	hand	2v1
b8e13c0310850a0c546b448d860dd7d6	2.327937335681127	0.014698382182899879	1.0134019541492936	0.954197320828062	1	d__Bacteria	p__Firmicutes	c__Bacilli	o__Lactobacillales	f__Streptococcaceae	g__Streptococcus	Unclassified_g__Streptococcus	hand	2v1
71046127962b73edde8aabec984756c2	9.616619338625995	-0.007662123389816986	1.01349834100348	0.6434316606687428	1	d__Bacteria	p__Actinobacteriota	c__Actinobacteria	o__Micrococcales	f__Dermacoccaceae	g__Kytococcus	s__Kytococcus_sp.	hand	2v1
d6403e5b4389d1c8f2e1c218c0a59134	40.31336082251967	-0.08723740626161834	0.8790930257744851	0.7969708382115845	1	d__Bacteria	p__Firmicutes	c__Negativicutes	o__Veillonellales-Selenomonadales	f__Veillonellaceae	g__Veillonella	Unclassified_g__Veillonella	hand	2v1
c22da5049772d5414d7d3d4a8e1674e3	6.62666243693886	-0.04631290596081734	1.0180245270077346	0.9597093229746395	1	d__Bacteria	p__Actinobacteriota	c__Actinobacteria	o__Micrococcales	f__Micrococcaceae	g__Arthrobacter	Unclassified_g__Arthrobacter	hand	2v1
28430dc99d8ada177091b885989a6567	4.76819247689391	-0.02093784112601559	1.0167641209453906	0.928912525938671	1	d__Bacteria	p__Actinobacteriota	c__Actinobacteria	o__Propionibacteriales	f__Nocardioidaceae	g__Nocardioides	Unclassified_g__Nocardioides	hand	2v1
842f2fdf7490951a9a84d18f7f613cb6	3.641922151241045	0.03723096851879836	1.0154359464224765	0.8015088248885417	1	d__Bacteria	p__Actinobacteriota	c__Actinobacteria	o__Micrococcales	f__Micrococcaceae	g__Arthrobacter	Unclassified_g__Arthrobacter	hand	2v1
a67cb3fb1b18821c9ac0f05bd0ba26b1	5.212858848056813	-0.034784500612121835	1.0157470284428298	0.9394860391270462	1	d__Bacteria	p__Bacteroidota	c__Bacteroidia	o__Bacteroidales	f__Porphyromonadaceae	g__Porphyromonas	s__uncultured_bacterium	hand	2v1
0bd2eb65791cd1f22ed6ea70e5c1a73c	3.4904841040935075	-0.0021662023696193385	1.01696243660832	0.9567597035607158	1	d__Bacteria	p__Acidobacteriota	c__Acidobacteriae	o__Acidobacteriales	f__uncultured	g__uncultured	s__uncultured_Holophaga	hand	2v1
0cce7982066124071e6a9861ef7a3a61	5.735650458305785	-0.024380311187662054	1.0173812766588837	0.9351801958317366	1	d__Bacteria	p__Proteobacteria	c__Gammaproteobacteria	o__Pseudomonadales	f__Pseudomonadaceae	g__Pseudomonas	Unclassified_g__Pseudomonas	hand	2v1
6eaac353f9ba29f82ea728618459cc3f	4.666612686411205	0.005506368883911432	1.0145008666963933	0.8538149886150849	1	d__Bacteria	p__Proteobacteria	c__Alphaproteobacteria	o__Acetobacterales	f__Acetobacteraceae	g__Endobacter	s__uncultured_bacterium	hand	2v1
5497318e515a8c328a68f95975d9c7d4	1043.0685976237055	-0.15346845495754285	0.4063048687595101	0.6773241090720208	1	d__Bacteria	p__Firmicutes	c__Bacilli	o__Staphylococcales	f__Staphylococcaceae	g__Staphylococcus	Unclassified_g__Staphylococcus	hand	2v1
0599c8852d292a18b179b87ae61e8bda	5.430117563010231	-0.046594776681070406	1.0175402132130884	0.9081675646564094	1	d__Bacteria	p__Proteobacteria	c__Gammaproteobacteria	o__Burkholderiales	f__Oxalobacteraceae	g__Noviherbaspirillum	Unclassified_g__Noviherbaspirillum	hand	2v1
06ab0103ff5ff7a834336325eee6bbad	4.357193666940112	-0.011394447900892233	1.018377443372468	1	1	d__Bacteria	p__Cyanobacteria	c__Cyanobacteriia	o__Cyanobacteriales	f__Nostocaceae	g__Calothrix_PCC-6303	s__Macrochaete_psychrophila	hand	2v1
fb64921105231daffc81cbb1b3394339	4.877187109896525	0.0661875934370331	1.018519372570322	0.617076430949022	1	d__Bacteria	p__Actinobacteriota	c__Thermoleophilia	o__Solirubrobacterales	f__Solirubrobacteraceae	g__Conexibacter	Unclassified_g__Conexibacter	hand	2v1
08a1ca186cce0660dac1ca5d6a1ee636	18.77378349322787	0.044273802448139055	1.0108320288006583	0.6404800756536779	1	d__Bacteria	p__Actinobacteriota	c__Actinobacteria	o__Corynebacteriales	f__Corynebacteriaceae	g__Corynebacterium	s__Corynebacterium_minutissimum	hand	2v1
97bca68b08b9ff7077ed2b5e4aa6b360	8.289861394273442	-0.03671943814220202	1.013383508168846	0.9694125060321962	1	d__Bacteria	p__Proteobacteria	c__Gammaproteobacteria	o__Pasteurellales	f__Pasteurellaceae	g__Actinobacillus	s__Haemophilus_parahaemolyticus	hand	2v1
f41edd7f8b1a6c3865acc4f1490d578f	20.821623746760572	-0.008712010590481302	1.0152896367943485	0.8173760444862948	1	d__Bacteria	p__Actinobacteriota	c__Actinobacteria	o__Micrococcales	f__Dermabacteraceae	g__Brachybacterium	Unclassified_g__Brachybacterium	hand	2v1
a0e18b10dcc89ad8f1103ce0780e57f9	6.387224721941752	0.018088870781810446	1.0158130670602643	0.8848511624914753	1	d__Bacteria	p__Proteobacteria	c__Gammaproteobacteria	o__Burkholderiales	f__Comamonadaceae	g__Rhizobacter	Unclassified_g__Rhizobacter	hand	2v1
b264ac8ff5f9aff74f0b9aa084d9a9f0	3.4955999545170102	-0.0019392778646331523	1.0139976556852899	0.994853159942513	1	d__Bacteria	p__Firmicutes	c__Clostridia	o__Lachnospirales	f__Lachnospiraceae	g__Agathobacter	Unclassified_g__Agathobacter	hand	2v1
2ea2b9083d96a1465773e51aa6e12232	56.637334346839474	0.0033222101297319135	0.9755549956371288	0.9999385430949514	1	d__Bacteria	p__Actinobacteriota	c__Actinobacteria	o__Micrococcales	f__Brevibacteriaceae	g__Brevibacterium	Unclassified_g__Brevibacterium	hand	2v1
25792b5230f93fd81d2574e4c2812c02	2.885463635263567	-0.03964240310967444	1.018720211538204	0.946896881918563	1	d__Bacteria	p__Proteobacteria	c__Gammaproteobacteria	o__Pseudomonadales	f__Moraxellaceae	g__Acinetobacter	Unclassified_g__Acinetobacter	hand	2v1
aac34a813022fb567450f8c7ee833dcf	2.9124381154163546	-0.005554633120477895	1.0163679108050652	0.8100359228764665	1	d__Bacteria	p__Proteobacteria	c__Alphaproteobacteria	o__Acetobacterales	f__Acetobacteraceae	g__Acidisoma	Unclassified_g__Acidisoma	hand	2v1
c10d1575eb09a7fbbf87c5f0996cd5ab	4.276371079685436	-0.011872230940854659	1.0148801325658314	0.9919766689757066	1	d__Bacteria	p__Actinobacteriota	c__Actinobacteria	o__Corynebacteriales	f__Corynebacteriaceae	g__Corynebacterium	s__Corynebacterium_matruchotii	hand	2v1
24522f7485582e07564aed7c426af59d	11.218814205935576	-0.02940243112615594	1.0156834897144096	0.7232711565779422	1	d__Bacteria	p__Firmicutes	c__Negativicutes	o__Veillonellales-Selenomonadales	f__Veillonellaceae	g__Veillonella	Unclassified_g__Veillonella	hand	2v1
e151e0a4bd98712e423de5a2607851b0	6.337475995558732	-0.02731227899688596	1.0139543127913	0.9756535862178952	1	d__Bacteria	p__Proteobacteria	c__Gammaproteobacteria	o__Pseudomonadales	f__Pseudomonadaceae	g__Pseudomonas	Unclassified_g__Pseudomonas	hand	2v1
64a21b36be642a42da7e20c6aa8781b4	3.581417560457326	-0.019464385165403674	1.0158367174967198	0.9501701736289451	1	d__Bacteria	p__Cyanobacteria	c__Cyanobacteriia	o__Cyanobacteriales	f__Chroococcidiopsaceae	g__Aliterella	Unclassified_g__Aliterella	hand	2v1
4cffd582a191a4a4c6c11c347663731b	2.4746538048403597	0.043185503049469255	1.018247841731751	0.7065196003347403	1	d__Bacteria	p__Proteobacteria	c__Alphaproteobacteria	o__Rhizobiales	f__Rhizobiaceae	g__Allorhizobium-Neorhizobium-Pararhizobium-Rhizobium	Unclassified_g__Allorhizobium-Neorhizobium-Pararhizobium-Rhizobium	hand	2v1
71fd06bf8c25e42ed875df9c9ed704f7	7.7220707229855705	0.032571479894485035	1.0112631138359414	0.9895695710886545	1	d__Bacteria	p__Proteobacteria	c__Alphaproteobacteria	o__Caulobacterales	f__Caulobacteraceae	g__Brevundimonas	s__Brevundimonas_diminuta	hand	2v1
bf19ff1415b14252d714242d387f4c05	5.980485737578344	0.06508225654477906	1.017935987910363	0.8347517077670286	1	d__Bacteria	p__Actinobacteriota	c__Actinobacteria	o__Corynebacteriales	f__Mycobacteriaceae	g__Mycobacterium	Unclassified_g__Mycobacterium	hand	2v1
b3da3555cadd21fa9ee11c955ceefe6d	4.798355119189518	-0.03652996728954225	1.0161079219152416	0.8621612746449236	1	d__Bacteria	p__Proteobacteria	c__Gammaproteobacteria	o__Pseudomonadales	f__Moraxellaceae	g__Acinetobacter	s__Acinetobacter_guillouiae	hand	2v1
473d5051df8e9bbc6852b6ede6935825	5.695234098356203	-0.014845206778289577	1.0174615103414961	1	1	d__Bacteria	p__Firmicutes	c__Bacilli	o__Bacillales	f__Planococcaceae	g__Sporosarcina	s__uncultured_bacterium	hand	2v1
cff6a34449ef27724c8aee6219ed346c	7.794035609836157	0.0022421216324853333	1.0127095412252316	0.9450454053322775	1	d__Bacteria	p__Actinobacteriota	c__Actinobacteria	o__Corynebacteriales	f__Corynebacteriaceae	g__Corynebacterium	Unclassified_g__Corynebacterium	hand	2v1
0d5d819852db373f5e716631cd45a195	26.587015433439593	0.08063736464368039	1.0181831000195227	0.6536345025282204	1	d__Bacteria	p__Firmicutes	c__Clostridia	o__Peptostreptococcales-Tissierellales	f__Peptostreptococcales-Tissierellales	g__Ezakiella	s__uncultured_bacterium	hand	2v1
13785f0aa34992209c67c3caeebbd429	9.699213013324812	-0.0919307506601752	1.015506024234083	0.7997943156634012	1	d__Bacteria	p__Firmicutes	c__Bacilli	o__Lactobacillales	f__Streptococcaceae	g__Streptococcus	Unclassified_g__Streptococcus	hand	2v1
218de1025935f3678e64b285777b72e6	2.2509101278388055	0.005557653145260041	1.0174769885401966	0.9159771157254974	1	d__Bacteria	p__Proteobacteria	c__Gammaproteobacteria	o__Xanthomonadales	f__Xanthomonadaceae	g__Thermomonas	Unclassified_g__Thermomonas	hand	2v1
89d397973038c832cfdc004ccb624d9b	4.886495756156179	0.020194170547243692	1.014087636428645	0.7525865218524108	1	d__Bacteria	p__Actinobacteriota	c__Actinobacteria	o__Micrococcales	f__Dermabacteraceae	g__Brachybacterium	Unclassified_g__Brachybacterium	hand	2v1
a81edf8bb452c03edfa7901fbb5c69f9	69.05659421600745	-0.004524420442651871	0.8275362688588166	0.9702575719706112	1	d__Bacteria	p__Firmicutes	c__Bacilli	o__Lactobacillales	f__Carnobacteriaceae	g__Dolosigranulum	Unclassified_g__Dolosigranulum	hand	2v1
1568b3679b3c1cbf1312fc9e5b155ade	1.8824534686784078	0.0056147588948421	1.0154745733233155	0.929175263082167	1	d__Bacteria	p__Proteobacteria	c__Alphaproteobacteria	o__Rhizobiales	f__Beijerinckiaceae	g__1174-901-12	Unclassified_g__1174-901-12	hand	2v1
c533a557f90737bbc8bccbbc981a8c63	14.742903900096064	0.012204934275769085	1.0136500074960018	0.9632545726345614	1	d__Bacteria	p__Firmicutes	c__Bacilli	o__Lactobacillales	f__Streptococcaceae	g__Streptococcus	s__Streptococcus_gordonii	hand	2v1
05bbc7e8929ddc48ef115dd228b59a0a	3.773565955918648	-0.07209806914587717	1.0222136119150145	0.6451844551031827	1	d__Bacteria	p__Firmicutes	c__Bacilli	o__Bacillales	f__Planococcaceae	Unclassified_f__Planococcaceae	Unclassified_f__Planococcaceae	hand	2v1
f41df196c02d364863e7f7f0c0c84772	7.3821467733895165	0.02955386996718887	1.013079148983715	0.8247367821677531	1	d__Bacteria	p__Proteobacteria	c__Alphaproteobacteria	o__Acetobacterales	f__Acetobacteraceae	Unclassified_f__Acetobacteraceae	Unclassified_f__Acetobacteraceae	hand	2v1
d7a3f1a4753d04af73bda6d9b02f5a18	7.198026703034635	0.07482793591707648	1.01707864804191	0.6219565727521466	1	d__Bacteria	p__Bacteroidota	c__Bacteroidia	o__Bacteroidales	f__Porphyromonadaceae	g__Porphyromonas	s__Porphyromonas_uenonis	hand	2v1
26e8075b771394422b14426e69b0b5b1	22.829199024885472	0.07836428929668879	1.0147821290373005	0.645795763721082	1	d__Bacteria	p__Firmicutes	c__Clostridia	o__Peptostreptococcales-Tissierellales	f__Peptostreptococcales-Tissierellales	g__Anaerococcus	Unclassified_g__Anaerococcus	hand	2v1
0a018c977acabf99cf7be6c718ff4c66	18.425802809113577	0.026541190301610212	0.9932830009201817	0.9749031086289367	1	d__Bacteria	p__Proteobacteria	c__Gammaproteobacteria	o__Pasteurellales	f__Pasteurellaceae	g__Haemophilus	s__Haemophilus_influenzae	hand	2v1
09403870435de24e0d1079059a287957	276.64514029659995	0.1729041744078823	0.45359104947720913	0.6631981439188201	1	d__Bacteria	p__Actinobacteriota	c__Actinobacteria	o__Micrococcales	f__Micrococcaceae	g__Micrococcus	Unclassified_g__Micrococcus	hand	2v1
30045cb3c45e32d72874f723ccd18ebb	2.214477464686179	-0.0425553302442038	1.01839746437505	0.9727884889744275	1	d__Bacteria	p__Cyanobacteria	c__Cyanobacteriia	o__Cyanobacteriales	f__Chroococcidiopsaceae	g__Aliterella	s__uncultured_bacterium	hand	2v1
2f69f1432cc0f61bd2d3ef18bf028b4a	2.8957066736663086	0.0793121503910766	1.0161729694480155	0.7079009450484435	1	d__Bacteria	p__Proteobacteria	c__Gammaproteobacteria	o__Pseudomonadales	f__Moraxellaceae	g__Acinetobacter	s__Acinetobacter_guillouiae	hand	2v1
4a00758bfb9b1277be5b99373863f10a	7.5222968894996995	0.002482466259250895	1.0102643206647	0.9014199810534598	1	d__Bacteria	p__Actinobacteriota	c__Actinobacteria	o__Actinomycetales	f__Actinomycetaceae	g__Actinomyces	Unclassified_g__Actinomyces	hand	2v1
8c98bd1e1637d13609399b1c03d4b12c	4.465974511719681	-0.04125703685299741	1.0172749965036056	0.9462371194509082	1	d__Bacteria	p__Proteobacteria	c__Alphaproteobacteria	o__Sphingomonadales	f__Sphingomonadaceae	g__Novosphingobium	Unclassified_g__Novosphingobium	hand	2v1
ef5af48ec2b6c023c5de28c59cb08a40	10.850546700460045	0.0022700163381736355	1.001018227646668	0.8668887185131733	1	d__Bacteria	p__Firmicutes	c__Bacilli	o__Lactobacillales	f__Streptococcaceae	g__Streptococcus	s__Streptococcus_mutans	hand	2v1
1efa2e9ca8d9d0128928e26097941fb2	96.83005252214014	-0.11827927887455927	0.7533789320593713	0.9060057964830427	1	d__Bacteria	p__Proteobacteria	c__Gammaproteobacteria	o__Burkholderiales	f__Neisseriaceae	g__Neisseria	Unclassified_g__Neisseria	hand	2v1
2f0237ec232d7b1fcf56095e4ee6a2a5	1.982380972349937	-0.03429657567059812	1.0172406237966203	0.9935099497944145	1	d__Bacteria	p__Actinobacteriota	c__Actinobacteria	o__Actinomycetales	f__Actinomycetaceae	g__Actinomyces	s__Schaalia_odontolytica	hand	2v1
e57594aa9b5972b8293c87dcdd0f7178	5.315250312919119	-0.064363680978893	1.0174516084189742	0.647856569241486	1	d__Bacteria	p__Firmicutes	c__Bacilli	o__Lactobacillales	f__Carnobacteriaceae	g__Desemzia	Unclassified_g__Desemzia	hand	2v1
66e06434d15bcb1f984d6469093672d5	1.627430307503104	0.031804311329121676	1.0161435041426845	0.7858349800557111	1	d__Bacteria	p__Actinobacteriota	c__Actinobacteria	o__Kineosporiales	f__Kineosporiaceae	g__Kineococcus	Unclassified_g__Kineococcus	hand	2v1
12098c2ca1df0ec3e2dbf8604a51c3ac	2.931297745807413	0.05235959875914399	1.0164496018282172	0.8328450606636508	1	d__Bacteria	p__Bacteroidota	c__Bacteroidia	o__Sphingobacteriales	f__Sphingobacteriaceae	g__Pedobacter	Unclassified_g__Pedobacter	hand	2v1
f4c7b8aff0a889b09c308468957ca988	11.527171521011727	0.010185383224684727	1.0082052116417912	0.8867091333421506	1	d__Bacteria	p__Bacteroidota	c__Bacteroidia	o__Sphingobacteriales	f__Sphingobacteriaceae	g__Pedobacter	Unclassified_g__Pedobacter	hand	2v1
a4c4c40ec2fdf32b0957ed40742fa2db	4.084364946753534	0.021040927110590867	1.0148329890641958	0.88836921101146	1	d__Bacteria	p__Acidobacteriota	c__Acidobacteriae	o__Acidobacteriales	f__Acidobacteriaceae_(Subgroup_1)	g__Granulicella	Unclassified_g__Granulicella	hand	2v1
4116d93af7e1c30d4f27236d19ce075e	11.647733227151367	0.023487939746186053	1.011340348687504	0.897095684978431	1	d__Bacteria	p__Firmicutes	c__Bacilli	o__Staphylococcales	f__Staphylococcaceae	g__Staphylococcus	Unclassified_g__Staphylococcus	hand	2v1
d0c54b93b799939b4ce0c2d85a83c6ab	16.60272375991296	0.020296636105184916	1.013537746203545	0.9035361704982554	1	d__Bacteria	p__Firmicutes	c__Bacilli	o__Staphylococcales	f__Staphylococcaceae	g__Staphylococcus	Unclassified_g__Staphylococcus	hand	2v1
8144e3f5463bf440bdbdd71684a7b0b2	4.3754291270768455	-0.01021938185770726	1.0153958732964783	0.75619701764182	1	d__Bacteria	p__Proteobacteria	c__Gammaproteobacteria	o__Pseudomonadales	f__Pseudomonadaceae	g__Pseudomonas	Unclassified_g__Pseudomonas	hand	2v1
4fa16e0fdd828e227149f9ef617b4e6e	2.282850534555792	0.035538201657649836	1.0174696256254903	0.9745014687595751	1	d__Bacteria	p__Proteobacteria	c__Alphaproteobacteria	o__Acetobacterales	f__Acetobacteraceae	g__Endobacter	s__uncultured_bacterium	hand	2v1
5330265e6e1b810077f0dab378c4c933	6.6802602917137675	0.08358780903542992	1.0120011939338927	0.6779926526088167	1	d__Bacteria	p__Proteobacteria	c__Alphaproteobacteria	o__Rhizobiales	f__Beijerinckiaceae	g__Methylobacterium-Methylorubrum	Unclassified_g__Methylobacterium-Methylorubrum	hand	2v1
0c1e2398985a5329dae49a7dfe961925	2.9318327967884623	0.06550226168406759	1.0170744221992107	0.8712563902441386	1	d__Bacteria	p__Acidobacteriota	c__Acidobacteriae	o__Acidobacteriales	f__Acidobacteriaceae_(Subgroup_1)	g__Bryocella	s__uncultured_bacterium	hand	2v1
7e20a24299e6820bb058c7d4b5738ebc	9.790601797252123	0.03327398826896723	1.0102274821256294	0.9066219759142062	1	d__Bacteria	p__Actinobacteriota	c__Actinobacteria	o__Micrococcales	f__Dermacoccaceae	g__Dermacoccus	s__Dermacoccus_sp.	hand	2v1
38b5f6e9fc3e16eefee690978d6d28bb	5.8660929359464085	0.02184277981038941	1.0162042356957295	0.8858046284488306	1	d__Bacteria	p__Firmicutes	c__Bacilli	o__Lactobacillales	f__Carnobacteriaceae	g__Alloiococcus	s__uncultured_bacterium	hand	2v1
8c702662a77c13f0048090036bf023a7	34.44238815065437	-0.02242475074175629	1.013509837325418	0.6925996928603424	1	d__Bacteria	p__Firmicutes	c__Bacilli	o__Staphylococcales	f__Staphylococcaceae	g__Staphylococcus	Unclassified_g__Staphylococcus	hand	2v1
326f82a27747d1f0fe71abdba6c29c7f	47.86890821334745	0.02673865515113973	1.0146636030297476	0.8928797582164365	1	d__Bacteria	p__Bacteroidota	c__Bacteroidia	o__Bacteroidales	f__Prevotellaceae	g__Alloprevotella	s__uncultured_Bacteroidetes	hand	2v1
82dbf7a5dba414abce2994e8eb6d58ea	20.373568851444816	0.17955206007280125	0.9903988041474129	0.7265807727360447	1	d__Bacteria	p__Firmicutes	c__Clostridia	o__Peptostreptococcales-Tissierellales	f__Peptostreptococcales-Tissierellales	g__Anaerococcus	Unclassified_g__Anaerococcus	hand	2v1
d24351162c53b38e606281f89b2953c0	11.676692869628589	0.08620077488738793	1.0147093271274927	0.8601930048849906	1	d__Bacteria	p__Firmicutes	c__Clostridia	o__Peptostreptococcales-Tissierellales	f__Peptostreptococcales-Tissierellales	g__Anaerococcus	Unclassified_g__Anaerococcus	hand	2v1
89acb0b1e02837f9d10dd3fdce3b3e29	5.6278919068974265	-0.06488718315518761	1.0156211158315378	0.8884202475701743	1	d__Bacteria	p__Actinobacteriota	c__Actinobacteria	o__Corynebacteriales	f__Nocardiaceae	g__Williamsia	Unclassified_g__Williamsia	hand	2v1
b306b15627602395ca574dc249feb61d	16.270010803588743	-0.48129813580589487	1.1755156848470045	1.335326379419672e-34	9.681116250792623e-32	d__Bacteria	p__Firmicutes	c__Bacilli	o__Lactobacillales	f__Aerococcaceae	g__Eremococcus	s__uncultured_bacterium	hand	3v1
54776839e4b4daaa572b52a5c5e24928	51.813748688016844	-12.68749432930056	3.4468356313586184	4.394102938391351e-17	1.5928623151668647e-14	d__Bacteria	p__Proteobacteria	c__Gammaproteobacteria	o__Pseudomonadales	f__Moraxellaceae	g__Alkanindiges	s__uncultured_bacterium	hand	3v1
d12135d58dd773aaf55ddd8aeb9dfd7e	33.656949845437154	-9.130668412696217	3.130457395774076	8.349933543908926e-16	2.017900606444657e-13	d__Bacteria	p__Proteobacteria	c__Gammaproteobacteria	o__Pseudomonadales	f__Moraxellaceae	g__Alkanindiges	s__uncultured_bacterium	hand	3v1
4a7f867d55034fd3b2b4b28e0b1dda36	265.957829965607	-3.555646849874086	0.5409142858930566	6.368177545998692e-15	1.154232180212263e-12	d__Bacteria	p__Actinobacteriota	c__Actinobacteria	o__Corynebacteriales	f__Nocardiaceae	g__Rhodococcus	Unclassified_g__Rhodococcus	hand	3v1
52ec97b3f172a4212493adf8787a20ec	138.2477808375987	-3.7141923027243773	0.5369987295900455	9.166161065720094e-14	1.3290933545294137e-11	d__Bacteria	p__Proteobacteria	c__Alphaproteobacteria	o__Caulobacterales	f__Caulobacteraceae	g__Brevundimonas	Unclassified_g__Brevundimonas	hand	3v1
f04f55db10f258a8e94a7d388ca6e3a7	1.7763650734871854	-0.08109176824678868	1.020809711607614	1.0183913321748168e-12	4.27416879282257e-11	d__Bacteria	p__Proteobacteria	c__Alphaproteobacteria	o__Acetobacterales	f__Acetobacteraceae	Unclassified_f__Acetobacteraceae	Unclassified_f__Acetobacteraceae	hand	3v1
4beba16b45e183b571d4cbfedb8df719	3.4168385808481276	-0.08024216495230964	1.0208537681361975	8.318118268349433e-13	4.27416879282257e-11	d__Bacteria	p__Bacteroidota	c__Bacteroidia	o__Bacteroidales	f__Prevotellaceae	g__Prevotella	s__Prevotella_jejuni	hand	3v1
982fe235312fa856fb6b5dc930a8b73e	5.165263611501167	-0.10585858515579678	1.0229727865914526	8.749102374677691e-13	4.27416879282257e-11	d__Bacteria	p__Proteobacteria	c__Gammaproteobacteria	o__Burkholderiales	f__Oxalobacteraceae	g__Massilia	Unclassified_g__Massilia	hand	3v1
c1c2f18e03054fce0ee1db003083170a	1.722437398807434	-0.059038128495549666	1.0196799045917115	1.1790810462958812e-12	4.27416879282257e-11	d__Bacteria	p__Proteobacteria	c__Alphaproteobacteria	o__Rhizobiales	f__Beijerinckiaceae	g__1174-901-12	s__uncultured_bacterium	hand	3v1
4c7ac2ff418214a174178ee1640a295d	9.212894211623198	-0.11978827542610213	1.0260705142956987	7.698315653181519e-13	4.27416879282257e-11	d__Bacteria	p__Proteobacteria	c__Gammaproteobacteria	o__Burkholderiales	f__Oxalobacteraceae	g__Janthinobacterium	Unclassified_g__Janthinobacterium	hand	3v1
d90c11fd679b4b1041a23e9fd715e30e	4.335377769582896	0.13633739503933603	1.027389629908616	8.446916272038447e-13	4.27416879282257e-11	d__Bacteria	p__Actinobacteriota	c__Actinobacteria	o__Frankiales	f__Nakamurellaceae	g__Nakamurella	Unclassified_g__Nakamurella	hand	3v1
9fe65d71bd5efc0457b21ec30a8ac345	2.975768421841007	-0.12481465196560439	1.0273399595605046	7.65764603856124e-13	4.27416879282257e-11	d__Bacteria	p__Proteobacteria	c__Gammaproteobacteria	o__Burkholderiales	f__Oxalobacteraceae	g__Duganella	Unclassified_g__Duganella	hand	3v1
02e29495d81c4a3709bcb88e6561db63	8.621829514920448	-0.08809903472950861	1.0213719861234591	1.164885295557543e-12	4.27416879282257e-11	d__Bacteria	p__Bacteroidota	c__Bacteroidia	o__Bacteroidales	f__Prevotellaceae	g__Prevotella	s__Prevotella_timonensis	hand	3v1
54eebeef582d958daff3595cd2f177e4	13.106704271741538	-0.09830128904919973	1.0221142817134106	8.597737667291817e-13	4.27416879282257e-11	d__Bacteria	p__Actinobacteriota	c__Actinobacteria	o__Corynebacteriales	f__Corynebacteriaceae	g__Corynebacterium	s__Corynebacterium_propinquum	hand	3v1
d23c2c7c5e43a787cae60ce5d18a5d2a	3.76916263344238	-0.08876186544687006	1.0215428367324026	9.832319794469664e-13	4.27416879282257e-11	d__Bacteria	p__Proteobacteria	c__Gammaproteobacteria	o__Pseudomonadales	f__Pseudomonadaceae	g__Pseudomonas	Unclassified_g__Pseudomonas	hand	3v1
99b22ec498c709f8c4292dcf3a30fce9	2.906334276745457	0.1217105762359176	1.0247457715187738	8.457241752336696e-13	4.27416879282257e-11	d__Bacteria	p__Proteobacteria	c__Alphaproteobacteria	o__Rhizobiales	f__Beijerinckiaceae	g__uncultured	s__uncultured_bacterium	hand	3v1
97b9a3b23d05bd5aa4af6fb3e69cdfcf	4.581825820063132	-0.091730839776170775	1.021340108186772	1.1691849103031883e-12	4.27416879282257e-11	d__Bacteria	p__Actinobacteriota	c__Actinobacteria	o__Corynebacteriales	f__Corynebacteriaceae	g__Corynebacterium	Unclassified_g__Corynebacterium	hand	3v1
d9282e190b81e13278e7ecf6f7ce9d51	3.68475297973771	0.140660818904647	1.0292217358574614	8.446669446937896e-13	4.27416879282257e-11	d__Bacteria	p__Proteobacteria	c__Alphaproteobacteria	o__Sphingomonadales	f__Sphingomonadaceae	g__Sphingomonas	Unclassified_g__Sphingomonas	hand	3v1
0778e6c69359a25eaa095c52d1f8df12	2.8457804703649745	-0.10036166819667963	1.021802438165254	9.765102914762415e-13	4.27416879282257e-11	d__Bacteria	p__Actinobacteriota	c__Actinobacteria	o__Micrococcales	f__Micrococcaceae	g__Glutamicibacter	Unclassified_g__Glutamicibacter	hand	3v1
ede58f307d3ec5c39ad03487b4037b36	3.0008496306488355	-0.07905676906222513	1.0197887147807294	9.923212570508044e-13	4.27416879282257e-11	d__Bacteria	p__Proteobacteria	c__Gammaproteobacteria	o__Pseudomonadales	f__Pseudomonadaceae	g__Pseudomonas	Unclassified_g__Pseudomonas	hand	3v1
bfca291432f729d9f36887b9dc425b78	5.4787572051417	-0.13739763568848085	1.0289012209906345	1.3624009044979301e-12	4.703526932195235e-11	d__Bacteria	p__Proteobacteria	c__Alphaproteobacteria	o__Sphingomonadales	f__Sphingomonadaceae	g__Novosphingobium	Unclassified_g__Novosphingobium	hand	3v1
ece58767b5b10fe920a8bfe1ab003f24	11.776438682071692	0.16720859413074607	1.0350839320334921	1.6555103565460486e-12	5.455659129526751e-11	d__Bacteria	p__Actinobacteriota	c__Actinobacteria	o__Frankiales	f__Frankiaceae	g__Jatrophihabitans	Unclassified_g__Jatrophihabitans	hand	3v1
c5cc809645974b9cacdf3366eb5a7961	1.8458351091783696	-0.10778582715879614	1.0254492593617832	1.7421590052978133e-12	5.4915881688735416e-11	d__Bacteria	p__Proteobacteria	c__Alphaproteobacteria	o__Rhizobiales	f__Devosiaceae	g__Devosia	Unclassified_g__Devosia	hand	3v1
e8b7bd70c50f4e6f9bc742d6d7e53ebe	7.967903483211012	0.1472555516447292	1.028466825294489	2.049531986523231e-12	6.157181326871086e-11	d__Bacteria	p__Proteobacteria	c__Alphaproteobacteria	o__Rhizobiales	f__Beijerinckiaceae	g__1174-901-12	Unclassified_g__1174-901-12	hand	3v1
62da00e12164803bdd33f06fea4fa3ab	3.139945297673711	0.09188036523633392	1.022108002786075	2.168998323364506e-12	6.157181326871086e-11	d__Bacteria	p__Proteobacteria	c__Gammaproteobacteria	o__Burkholderiales	f__Comamonadaceae	g__Polaromonas	Unclassified_g__Polaromonas	hand	3v1
342085d90671df25329dbde5787ba995	7.395438425005756	-0.0782448641419914	1.021172663945789	2.2080926137744584e-12	6.157181326871086e-11	d__Bacteria	p__Actinobacteriota	c__Actinobacteria	o__Corynebacteriales	f__Corynebacteriaceae	g__Corynebacterium	s__Corynebacterium_jeikeium	hand	3v1
28bab78dcadcbe2dd2d71f6f85557fde	5.213925364189355	-0.12144663644103648	1.0259509861717495	2.839964936090143e-12	7.625831772834643e-11	d__Bacteria	p__Proteobacteria	c__Gammaproteobacteria	o__Burkholderiales	f__Oxalobacteraceae	g__Massilia	s__Massilia_plicata	hand	3v1
eea9bab0d8de1ecf8b835a698db0d9c6	3.0950653319554586	0.1300276911224747	1.0278753305781507	4.077565130252805e-12	1.0557981140833156e-10	d__Bacteria	p__Acidobacteriota	c__Acidobacteriae	o__Acidobacteriales	f__Acidobacteriaceae_(Subgroup_1)	g__Granulicella	s__Granulicella_tundricola	hand	3v1
fea5529da727009f5ad02e6117103a8a	1.8729568696058954	-0.07273192672253546	1.0196050587853365	5.633236535598075e-12	1.4083091338995186e-10	d__Bacteria	p__Proteobacteria	c__Alphaproteobacteria	o__Caulobacterales	f__Caulobacteraceae	g__uncultured	s__uncultured_eubacterium	hand	3v1
ddb24090f3e0905d20d30e0519a13be8	14.474836506158809	0.29642218019905076	1.0724675854760921	6.814236977639862e-12	1.6467739362629668e-10	d__Bacteria	p__Actinobacteriota	c__Actinobacteria	o__Frankiales	f__Frankiaceae	g__Jatrophihabitans	Unclassified_g__Jatrophihabitans	hand	3v1
3981d9783fe1e9e6c7c6cbd4c0db84d6	4.4795031465164925	-0.09496936131531929	1.02406799800856	7.63043308369553e-12	1.7845367695739545e-10	d__Bacteria	p__Actinobacteriota	c__Actinobacteria	o__Corynebacteriales	f__Corynebacteriaceae	g__Lawsonella	s__uncultured_bacterium	hand	3v1
b806e0462569e4b3467b396640400484	121.95110759501391	-5.411502541098896	1.4278310615872722	1.210719299607121e-11	2.7430359131723833e-10	d__Bacteria	p__Proteobacteria	c__Alphaproteobacteria	o__Sphingomonadales	f__Sphingomonadaceae	Unclassified_f__Sphingomonadaceae	Unclassified_f__Sphingomonadaceae	hand	3v1
b19a5344ff83029e870c1a9b2e16a62e	47.606456054049566	-10.334367981531475	2.389387661082435	4.9682859404150346e-11	1.0915173656972424e-9	d__Bacteria	p__Proteobacteria	c__Gammaproteobacteria	o__Burkholderiales	f__Oxalobacteraceae	g__Massilia	Unclassified_g__Massilia	hand	3v1
4a0b554cf9103bd75abae0358710b786	3.4205087515544235	-0.08237277292660763	1.0197291586439816	5.471561888149857e-11	1.166730108502543e-9	d__Bacteria	p__Proteobacteria	c__Gammaproteobacteria	o__Burkholderiales	f__Comamonadaceae	g__Variovorax	Unclassified_g__Variovorax	hand	3v1
5b1d8a5adc3d714c64823e9f62d0b0e1	42.03357592729864	0.11113347162958367	1.0231704643592967	1.6200786893369963e-10	3.355877285055207e-9	d__Bacteria	p__Firmicutes	c__Bacilli	o__Staphylococcales	f__Staphylococcaceae	g__Aliicoccus	s__uncultured_bacterium	hand	3v1
38d35259d514762b68b01441f4de5ade	58.75234061661766	-9.82479752436857	2.567951450935042	3.380406468582964e-10	6.807763027007358e-9	d__Bacteria	p__Proteobacteria	c__Gammaproteobacteria	o__Burkholderiales	f__Oxalobacteraceae	g__Janthinobacterium	s__Janthinobacterium_lividum	hand	3v1
8f4d9dc16912c10cb3a5a180cd3dfa6b	74.73552313558898	-6.6099162625158385	1.4718515582069867	4.0082383973903704e-10	7.853980643535185e-9	d__Bacteria	p__Actinobacteriota	c__Actinobacteria	o__Micrococcales	f__Micrococcaceae	g__Arthrobacter	Unclassified_g__Arthrobacter	hand	3v1
d4e740bc5c2587cbbb188e8e30026611	502.9392692222533	-2.341623078581196	0.43263184906537583	4.74090011929416e-10	9.045138385495435e-9	d__Bacteria	p__Actinobacteriota	c__Actinobacteria	o__Corynebacteriales	f__Corynebacteriaceae	g__Corynebacterium	s__Corynebacterium_tuberculostearicum	hand	3v1
be9942ac70b21c59e9c39dfe8568acc9	3.9666627079476404	0.12151176329158704	1.0255632920904345	1.1690714640413183e-9	2.1732738754614254e-8	d__Bacteria	p__Actinobacteriota	c__Actinobacteria	o__Micrococcales	f__Cellulomonadaceae	g__Cellulomonas	Unclassified_g__Cellulomonas	hand	3v1
c60f1d98e827a16670a077790dda7e0d	78.86897287281224	-5.354660708243633	1.9530422952596462	1.6894788312509107e-9	3.062180381642276e-8	d__Bacteria	p__Proteobacteria	c__Gammaproteobacteria	o__Burkholderiales	f__Oxalobacteraceae	g__Massilia	Unclassified_g__Massilia	hand	3v1
34a2d1fa21fff998daacdae18eb874c3	100.04792198674187	-4.592937024213373	1.265040292678424	1.96533365898972e-9	3.4752851287013345e-8	d__Bacteria	p__Proteobacteria	c__Gammaproteobacteria	o__Pseudomonadales	f__Moraxellaceae	g__Acinetobacter	Unclassified_g__Acinetobacter	hand	3v1
87d662e1ccfdd7bd0f6d01b2dabe4c8d	50.70124834391346	5.151736620498186	1.6172354716172976	2.30922607826e-9	3.9861640636630957e-8	d__Bacteria	p__Actinobacteriota	c__Actinobacteria	o__Micrococcales	f__Microbacteriaceae	Unclassified_f__Microbacteriaceae	Unclassified_f__Microbacteriaceae	hand	3v1
46e06ea82c1576f1f9575aa0532d6c63	1.9602437233191108	-0.08875092566892409	1.021464450551313	2.6031271268021182e-9	4.3889934114686875e-8	d__Bacteria	p__Actinobacteriota	c__Actinobacteria	o__Micrococcales	f__Microbacteriaceae	g__Microbacterium	Unclassified_g__Microbacterium	hand	3v1
c344e2350f236f914342f4cbbbc738f0	4.188147853293441	0.10108125954982528	1.0218199561583665	3.1652933462775352e-9	5.215540172843666e-8	d__Bacteria	p__Proteobacteria	c__Alphaproteobacteria	o__Rhizobiales	f__Beijerinckiaceae	g__1174-901-12	s__uncultured_soil	hand	3v1
c2d95f2ff39dbf03c98ed238509d7a1b	2.936504515424591	-0.07816950685373765	1.0211332827954998	3.2671421194916416e-9	5.263728970292089e-8	d__Bacteria	p__Proteobacteria	c__Alphaproteobacteria	o__Caulobacterales	f__Caulobacteraceae	g__Caulobacter	Unclassified_g__Caulobacter	hand	3v1
1e5173d2544ba51fe8f750b96c01281f	46.56338138012623	-7.2323043496617805	1.878233028217467	5.026369544023281e-9	7.921995476993214e-8	d__Bacteria	p__Proteobacteria	c__Gammaproteobacteria	o__Burkholderiales	f__Oxalobacteraceae	g__Massilia	Unclassified_g__Massilia	hand	3v1
b6adfdcbb51d2a11f203602f12923f99	2.4815530660335203	-0.055195894805605994	1.0186445734157967	7.042265291957251e-9	1.0863068801423419e-7	d__Bacteria	p__Proteobacteria	c__Gammaproteobacteria	o__Pseudomonadales	f__Moraxellaceae	g__Psychrobacter	Unclassified_g__Psychrobacter	hand	3v1
0e9ef324dde8e00ff6d3402f27fe4d66	48.86253426190036	-5.436108565590193	1.8007695373332664	9.691240919382489e-9	1.4637811805317302e-7	d__Bacteria	p__Proteobacteria	c__Gammaproteobacteria	o__Burkholderiales	f__Oxalobacteraceae	g__Noviherbaspirillum	Unclassified_g__Noviherbaspirillum	hand	3v1
e9b4fce404e4dffd852691bfc8ab7092	25.03470462414447	-1.0278634609117663	1.92119482204205	1.395890947322995e-8	2.065348850630962e-7	d__Bacteria	p__Proteobacteria	c__Gammaproteobacteria	o__Burkholderiales	f__Comamonadaceae	g__Variovorax	Unclassified_g__Variovorax	hand	3v1
eb22905b6f4f9e46d68e84d518d6dc05	52.84117992116533	-4.924972526668826	2.095407097546825	2.0720103256934477e-8	3.0044149722554993e-7	d__Bacteria	p__Proteobacteria	c__Alphaproteobacteria	o__Caulobacterales	f__Caulobacteraceae	g__Brevundimonas	Unclassified_g__Brevundimonas	hand	3v1
c8c27991fc4b9dbaf393e756a8480704	63.6574066117862	3.2776269575737746	0.7196528268432947	2.6370851751107757e-8	3.7487975528535533e-7	d__Bacteria	p__Firmicutes	c__Clostridia	o__Clostridiales	f__Clostridiaceae	g__Clostridium_sensu_stricto_13	Unclassified_g__Clostridium_sensu_stricto_13	hand	3v1
8f6e2a91e20994c00566a5ff2b49506e	5.825325465035417	-0.284379540313717	1.0677454371781951	5.035976244602598e-8	7.021313033340161e-7	d__Bacteria	p__Firmicutes	c__Clostridia	o__Lachnospirales	f__Lachnospiraceae	g__Blautia	Unclassified_g__Blautia	hand	3v1
12d737c4baa575cd3d348363141f598e	7.825539293684091	-0.3862608699961406	1.1161374957157915	7.321762785658434e-8	1.0015618904910122e-6	d__Bacteria	p__Firmicutes	c__Bacilli	o__Staphylococcales	f__Staphylococcaceae	g__Staphylococcus	Unclassified_g__Staphylococcus	hand	3v1
55c2b9d4f36b659fed31f948bef4e1c8	34.040099610207825	-7.308865370025101	2.514560578989985	8.027365707717558e-8	1.0777481737213388e-6	d__Bacteria	p__Proteobacteria	c__Gammaproteobacteria	o__Pseudomonadales	f__Pseudomonadaceae	g__Pseudomonas	s__Pseudomonas_lutea	hand	3v1
477f8ef900b4f12702ed8555b8e67070	91.55397710337132	-4.886589578244645	2.3757037260123592	8.651196487541496e-8	1.1403849915395608e-6	d__Bacteria	p__Proteobacteria	c__Gammaproteobacteria	o__Burkholderiales	f__Oxalobacteraceae	g__Massilia	Unclassified_g__Massilia	hand	3v1
42375699bd6c70737c3e92b1378f402d	3.3452550061507385	0.07474237586679167	1.0194955528096847	1.4912683947275647e-7	1.930659975316936e-6	d__Bacteria	p__Proteobacteria	c__Alphaproteobacteria	o__Micropepsales	f__Micropepsaceae	g__uncultured	s__metagenome	hand	3v1
43a54829cc0d7a58a61ad7f833cc2b22	1114.265142902999	-2.3250395762428964	0.5375479577427222	3.001893026799058e-7	3.818197270928626e-6	d__Bacteria	p__Firmicutes	c__Bacilli	o__Staphylococcales	f__Staphylococcaceae	g__Staphylococcus	Unclassified_g__Staphylococcus	hand	3v1
08c52fddf37595e4edb3936d9995c7b8	7.375304286023576	-0.08721334813844639	1.021173264893118	3.1983432070643604e-7	3.99792900883045e-6	d__Bacteria	p__Proteobacteria	c__Gammaproteobacteria	o__Pseudomonadales	f__Moraxellaceae	g__Alkanindiges	s__uncultured_bacterium	hand	3v1
2569b4c4cad75aecc852532bc6bd3c10	4.681940193805223	0.1520420620548361	1.0315126025543155	4.094230407947478e-7	5.031045840274444e-6	d__Bacteria	p__Proteobacteria	c__Alphaproteobacteria	o__Rhizobiales	f__Rhizobiaceae	g__Allorhizobium-Neorhizobium-Pararhizobium-Rhizobium	Unclassified_g__Allorhizobium-Neorhizobium-Pararhizobium-Rhizobium	hand	3v1
c4958499a385d623fcc23067bbef7219	101.45185870218054	-4.546607374961973	2.1023983414741183	6.716834195794659e-7	8.11617465325188e-6	d__Bacteria	p__Proteobacteria	c__Gammaproteobacteria	o__Burkholderiales	f__Oxalobacteraceae	g__Massilia	Unclassified_g__Massilia	hand	3v1
fbb0f14693c2f8df1ab70a7556534ee6	7.896675185544712	-0.08965142521770571	1.021170675691372	6.938639052528816e-7	8.24674313620228e-6	d__Bacteria	p__Bacteroidota	c__Bacteroidia	o__Flavobacteriales	f__Weeksellaceae	g__Chryseobacterium	Unclassified_g__Chryseobacterium	hand	3v1
3ab8cbe16e02fcde66854e67cbe313f6	3.4460471722792065	0.1192457517382259	1.0232911459767906	8.007507340382245e-7	9.363617454479239e-6	d__Bacteria	p__Proteobacteria	c__Alphaproteobacteria	o__Sphingomonadales	f__Sphingomonadaceae	g__Sphingomonas	Unclassified_g__Sphingomonas	hand	3v1
97bca68b08b9ff7077ed2b5e4aa6b360	8.289861394273442	-0.11040078572092382	1.0198919495802288	1.20677487664001e-6	1.3887488659746147e-5	d__Bacteria	p__Proteobacteria	c__Gammaproteobacteria	o__Pasteurellales	f__Pasteurellaceae	g__Actinobacillus	s__Haemophilus_parahaemolyticus	hand	3v1
2097952180d422c9ab996783df3ae8b7	51.855847836941585	-1.5155700015287683	3.1466141404860903	1.6365855292241586e-6	1.8539445448242423e-5	d__Bacteria	p__Actinobacteriota	c__Actinobacteria	o__Corynebacteriales	f__Corynebacteriaceae	g__Corynebacterium	Unclassified_g__Corynebacterium	hand	3v1
10d323c05a7340cea69b8e58c1630453	4.170243889059821	0.12923427817136432	1.0243493571628812	2.3191568722159413e-6	2.5867518959331652e-5	d__Bacteria	p__Proteobacteria	c__Alphaproteobacteria	o__Rhizobiales	f__Rhizobiaceae	g__Mesorhizobium	Unclassified_g__Mesorhizobium	hand	3v1
fd5379bbe9b974382707b2321cea40d0	2.2153043106078454	0.08435143277575348	1.0216492274055393	3.0132938072091923e-6	3.3100575912525214e-5	d__Bacteria	p__Actinobacteriota	c__Actinobacteria	o__Streptomycetales	f__Streptomycetaceae	g__Streptomyces	Unclassified_g__Streptomyces	hand	3v1
d46292e6790ad992785b1a6eccc9ae97	65.16419583646558	-5.881692116772143	1.890548255262161	3.9970802898983845e-6	4.3251988211587e-5	d__Bacteria	p__Proteobacteria	c__Gammaproteobacteria	o__Burkholderiales	f__Oxalobacteraceae	g__Massilia	Unclassified_g__Massilia	hand	3v1
7b93e933654f2305bf369685fd4e8c87	24.263671405433072	-0.78905298605557	1.4304617818499341	4.097967781311646e-6	4.369156825663152e-5	d__Bacteria	p__Proteobacteria	c__Gammaproteobacteria	o__Burkholderiales	f__Oxalobacteraceae	g__Noviherbaspirillum	Unclassified_g__Noviherbaspirillum	hand	3v1
38c22e73c945964003d20693a4af3f56	6.304052603776066	0.10729703492660224	1.023544637107966	4.526616025120694e-6	4.756226982916671e-5	d__Bacteria	p__WPS-2	c__WPS-2	o__WPS-2	f__WPS-2	g__WPS-2	s__uncultured_forest	hand	3v1
96de0f5bdec7a436c657e40b70bdfd39	35.06265022468283	-7.592993626524367	2.354772548247876	5.8906223024496404e-6	6.101001670394271e-5	d__Bacteria	p__Actinobacteriota	c__Actinobacteria	o__Corynebacteriales	f__Corynebacteriaceae	g__Corynebacterium	s__Corynebacterium_amycolatum	hand	3v1
b47437391befe9dbd9bb4d316d9cc02e	9.420231312909307	-0.2867791131352996	1.0703862738042154	6.2223407571815175e-6	6.353798660502253e-5	d__Bacteria	p__Proteobacteria	c__Gammaproteobacteria	o__Pseudomonadales	f__Moraxellaceae	g__Acinetobacter	Unclassified_g__Acinetobacter	hand	3v1
2fec54f0c0f307169196798d6d94595c	93.22079164226592	-2.1595221957621797	0.5668850526487058	7.181918209827948e-6	7.231792641840642e-5	d__Bacteria	p__Firmicutes	c__Bacilli	o__Lactobacillales	f__Carnobacteriaceae	g__Carnobacterium	Unclassified_g__Carnobacterium	hand	3v1
286b9d8f69bcd09f5e51083ad335de4e	2.103567281649885	0.1362999790759157	1.0254073335416047	7.412627493491542e-6	7.361856072303244e-5	d__Bacteria	p__Actinobacteriota	c__Actinobacteria	o__Propionibacteriales	f__Nocardioidaceae	g__Nocardioides	Unclassified_g__Nocardioides	hand	3v1
2345c975ae95fddd8aa7816acb912ffc	5.722753579650139	0.09885619639724068	1.0201232586336377	8.386988023332295e-6	8.216981509345828e-5	d__Bacteria	p__Proteobacteria	c__Alphaproteobacteria	o__Sphingomonadales	f__Sphingomonadaceae	g__Sphingomonas	Unclassified_g__Sphingomonas	hand	3v1
e01ccd749960b04699eef783119e25ae	45.642185101534515	-3.305255010624013	1.2577424497984964	1.083997278989227e-5	1.0478640363562527e-4	d__Bacteria	p__Proteobacteria	c__Gammaproteobacteria	o__Pseudomonadales	f__Pseudomonadaceae	g__Pseudomonas	Unclassified_g__Pseudomonas	hand	3v1
113b4d4d01234724c438d853b6caa5ff	17.06144293193773	10.632551802264954	3.635964634807225	1.1707772640677835e-5	1.1168598900646619e-4	d__Bacteria	p__Bacteroidota	c__Bacteroidia	o__Flavobacteriales	f__Flavobacteriaceae	g__Flavobacterium	s__Flavobacterium_urumqiense	hand	3v1
d28604a836e597c66daee0efbdc6bcc6	51.76171284399333	-2.9070622344543016	1.1501309433392917	1.1863770832858013e-5	1.1170433576392285e-4	d__Bacteria	p__Proteobacteria	c__Gammaproteobacteria	o__Pseudomonadales	f__Moraxellaceae	g__Acinetobacter	Unclassified_g__Acinetobacter	hand	3v1
d1cf215875ef76d28b98d8f86d7d0502	12.605810455221214	-0.3566737752758974	1.0913184218952117	1.2153274806445673e-5	1.1296313121375786e-4	d__Bacteria	p__Bacteroidota	c__Bacteroidia	o__Sphingobacteriales	f__Sphingobacteriaceae	g__Pedobacter	Unclassified_g__Pedobacter	hand	3v1
bd50f739b6f809dd8cfc398c458813a6	20.315163841858407	-6.1547020697922346	2.3414770926729753	1.421187749865422e-5	1.2879513983155385e-4	d__Bacteria	p__Proteobacteria	c__Gammaproteobacteria	o__Pseudomonadales	f__Moraxellaceae	g__Acinetobacter	Unclassified_g__Acinetobacter	hand	3v1
9c8fe4f590ed08b997a8ca49bb3bb647	106.0304314858374	-1.8588645811237703	0.4795533909680947	1.4069258085068755e-5	1.2879513983155385e-4	d__Bacteria	p__Actinobacteriota	c__Actinobacteria	o__Corynebacteriales	f__Nocardiaceae	g__Rhodococcus	Unclassified_g__Rhodococcus	hand	3v1
67061bf2887ea44ff051895481bc7d5c	592.252673361558	-1.443271690643543	0.35258514153888143	1.5657896924077293e-05	1.4014784283896342e-4	d__Bacteria	p__Actinobacteriota	c__Actinobacteria	o__Corynebacteriales	f__Corynebacteriaceae	g__Lawsonella	s__uncultured_bacterium	hand	3v1
f359d6b12d6df77fce3684238719e6c2	682.4857775567233	-1.4526337201978219	0.3858276367072806	2.5010608595672982e-5	2.1659915781145237e-4	d__Bacteria	p__Proteobacteria	c__Alphaproteobacteria	o__Sphingomonadales	f__Sphingomonadaceae	g__Sphingomonas	Unclassified_g__Sphingomonas	hand	3v1
c1d8f746065975c3dc82d29b9eee6f45	39.97812978143768	2.941464183257462	3.3228399361671257	2.4597257506461485e-5	2.1659915781145237e-4	d__Bacteria	p__Actinobacteriota	c__Actinobacteria	o__Micrococcales	f__Micrococcaceae	Unclassified_f__Micrococcaceae	Unclassified_f__Micrococcaceae	hand	3v1
4351545b674503508ade254f73a24267	9.335602250468911	-0.18092718028303903	1.031192023523854	2.5095626560223446e-5	2.1659915781145237e-4	d__Bacteria	p__Actinobacteriota	c__Actinobacteria	o__Corynebacteriales	f__Nocardiaceae	g__Rhodococcus	s__Rhodococcus_corynebacterioides	hand	3v1
5f07a03196dbc54e0e63a4781be3aa7e	42.64162640715522	-3.0936300938684185	1.9238437422353292	2.8361305671173054e-5	2.419052542541231e-4	d__Bacteria	p__Proteobacteria	c__Gammaproteobacteria	o__Burkholderiales	f__Oxalobacteraceae	g__Massilia	Unclassified_g__Massilia	hand	3v1
3543d61504c7e98e877c58c259bd1fdf	25.90127466973383	6.0289560566568685	3.725694879702723	3.7030299745676464e-5	3.121740385536679e-4	d__Bacteria	p__Firmicutes	c__Bacilli	o__Bacillales	f__Marinococcaceae	g__Sinobaca	s__Marinococcus_sp.	hand	3v1
d3aed4ccb85f1d9eb8e547cf27af1866	2.0628361270568756	0.10493279112218679	1.0195185322718872	4.73054131877524e-5	3.9421177656460336e-4	d__Bacteria	p__Proteobacteria	c__Alphaproteobacteria	o__Sphingomonadales	f__Sphingomonadaceae	g__Sphingomonas	Unclassified_g__Sphingomonas	hand	3v1
c6b516ae2ba507f85cf0eede12bfa499	27.834534693083796	-0.07910317809472518	1.0164797787086686	5.764436594307641e-5	4.7491096941739086e-4	d__Bacteria	p__Firmicutes	c__Bacilli	o__Staphylococcales	f__Staphylococcaceae	g__Staphylococcus	Unclassified_g__Staphylococcus	hand	3v1
58adaac8ff5780c0df9e7600910e76f7	17.756673240300028	-0.3359847693550676	1.0880566616677847	6.051965446207863e-5	4.929971852247979e-4	d__Bacteria	p__Proteobacteria	c__Gammaproteobacteria	o__Burkholderiales	f__Oxalobacteraceae	g__Massilia	Unclassified_g__Massilia	hand	3v1
ec098ad12ef2923b449a01762462578b	60.86452705707976	-2.834862589928563	1.4804862457191832	6.754849506468929e-5	5.441406546877748e-4	d__Bacteria	p__Firmicutes	c__Bacilli	o__Lactobacillales	f__Streptococcaceae	g__Lactococcus	s__Lactococcus_lactis	hand	3v1
378befdc452ad7aaa833ecdcdff8fde3	2.8284041268156486	0.1459443241504281	1.0279720456649208	8.063116474917243e-5	6.423911477269232e-4	d__Bacteria	p__Proteobacteria	c__Alphaproteobacteria	o__Sphingomonadales	f__Sphingomonadaceae	g__Rhizorhapis	Unclassified_g__Rhizorhapis	hand	3v1
a3401f5cb6968170e846526513d7f33e	516.8181696494325	1.9904268374975875	0.7567401202860509	8.3511294414152e-5	6.581053092419587e-4	d__Bacteria	p__Proteobacteria	c__Gammaproteobacteria	o__Pseudomonadales	f__Moraxellaceae	g__Psychrobacter	Unclassified_g__Psychrobacter	hand	3v1
89bb0976824b120272d20e857f3e053d	4.833313665965688	-0.07677970960495363	1.0197099947276034	9.271873614048015e-5	7.228073516327753e-4	d__Bacteria	p__Proteobacteria	c__Gammaproteobacteria	o__Pseudomonadales	f__Pseudomonadaceae	g__Pseudomonas	Unclassified_g__Pseudomonas	hand	3v1
d1f581446726d9702b2369c74bae9921	40.59815063083448	-2.173320814804505	2.3366392567529624	1.0587624158419847e-4	8.165986717930201e-4	d__Bacteria	p__Proteobacteria	c__Gammaproteobacteria	o__Pseudomonadales	f__Pseudomonadaceae	g__Pseudomonas	s__Pseudomonas_lutea	hand	3v1
e45d148f819087594c7f378a09b193aa	9.508102203634891	0.050122168527573445	1.01510539594188	1.1027875928433597e-4	8.416010576962483e-4	d__Bacteria	p__Actinobacteriota	c__Actinobacteria	o__Corynebacteriales	f__Dietziaceae	g__Dietzia	Unclassified_g__Dietzia	hand	3v1
8bf5d68fcbfc9af6c01abb1730ed4473	3.23064507525117	0.11761360566462799	1.0233744190862248	1.2298454760836713e-4	9.287895522506891e-4	d__Bacteria	p__Proteobacteria	c__Gammaproteobacteria	o__Burkholderiales	f__Oxalobacteraceae	Unclassified_f__Oxalobacteraceae	Unclassified_f__Oxalobacteraceae	hand	3v1
8c702662a77c13f0048090036bf023a7	34.44238815065437	-0.08590193807891822	1.0203670205676911	1.4020216960054427e-4	0.0010479028140246865	d__Bacteria	p__Firmicutes	c__Bacilli	o__Staphylococcales	f__Staphylococcaceae	g__Staphylococcus	Unclassified_g__Staphylococcus	hand	3v1
a5a9939fd98cd7cfdcddb69a06fb3be7	21.120956188035592	-0.24476937992998898	1.0408693425793043	1.427534674170446e-4	0.0010526436532991386	d__Bacteria	p__Firmicutes	c__Bacilli	o__Lactobacillales	f__Lactobacillaceae	g__Lactobacillus	Unclassified_g__Lactobacillus	hand	3v1
0edfed32c2ae2c9a4927925e905cbc70	25.968218210270692	4.328014764338836	2.0243578791105166	1.4374030576084788e-4	0.0010526436532991386	d__Bacteria	p__Proteobacteria	c__Alphaproteobacteria	o__Rhizobiales	f__Rhizobiaceae	g__Allorhizobium-Neorhizobium-Pararhizobium-Rhizobium	Unclassified_g__Allorhizobium-Neorhizobium-Pararhizobium-Rhizobium	hand	3v1
91f8f61ff0527368baaa6a291ff43898	87.06770228759052	-2.7561187117418764	1.137837302943217	1.582155376843715e-4	0.0011470626482116932	d__Bacteria	p__Proteobacteria	c__Gammaproteobacteria	o__Burkholderiales	f__Oxalobacteraceae	g__Massilia	Unclassified_g__Massilia	hand	3v1
a1a3a9e9894c227192b85b87746a9e93	1.75110899274388	-0.04677765825986823	1.0167583240178537	1.6847226368144245e-4	0.0012093306056341166	d__Bacteria	p__Actinobacteriota	c__Actinobacteria	o__Micrococcales	f__Microbacteriaceae	g__Agrococcus	Unclassified_g__Agrococcus	hand	3v1
5354b5f62e45014a1b54b8ad68cfa269	5.0799777633269105	-0.07582047937910359	1.0167026085857107	1.7508504952582776e-4	0.0012444770677080895	d__Bacteria	p__Firmicutes	c__Negativicutes	o__Veillonellales-Selenomonadales	f__Veillonellaceae	g__Veillonella	Unclassified_g__Veillonella	hand	3v1
b8f0fcec34fcb569496da3b0345f78c2	28.637020696557833	-8.822131029694836	4.117085392045395	1.831417181933317e-4	0.0012864004519777573	d__Bacteria	p__Proteobacteria	c__Gammaproteobacteria	o__Pseudomonadales	f__Moraxellaceae	g__Alkanindiges	s__uncultured_bacterium	hand	3v1
9a11fbd9231332567c8327b444b1df84	2.116536876384321	0.06405048852483877	1.0189606237434143	0.00018453192690439554	0.0012864004519777573	d__Bacteria	p__Proteobacteria	c__Gammaproteobacteria	o__Burkholderiales	f__Burkholderiaceae	g__Burkholderia-Caballeronia-Paraburkholderia	Unclassified_g__Burkholderia-Caballeronia-Paraburkholderia	hand	3v1
240dd67a6e18c49c6d82e188458db432	31.613467443929107	-2.212543922110542	2.4471451478065895	2.3591276804906335e-4	0.0016289214936721043	d__Bacteria	p__Proteobacteria	c__Gammaproteobacteria	o__Burkholderiales	f__Oxalobacteraceae	g__Massilia	Unclassified_g__Massilia	hand	3v1
0a119bf9afca3d4b3183f69cb57d5ee2	13.625724880085686	-0.3278773452368769	1.0778463503602327	2.544033929790839e-4	0.0017400232066965644	d__Bacteria	p__Actinobacteriota	c__Actinobacteria	o__Micrococcales	f__Dermabacteraceae	g__Dermabacter	Unclassified_g__Dermabacter	hand	3v1
908e9b387f6b9ce7d3f794e658fba37e	13.876751678865006	-0.04621633255390332	1.0161539168907043	3.275733973347915e-4	0.0022195393744647088	d__Bacteria	p__Firmicutes	c__Bacilli	o__Staphylococcales	f__Staphylococcaceae	g__Staphylococcus	Unclassified_g__Staphylococcus	hand	3v1
2bd69ea4e47bb00c357a515fb4d99eb4	13.430730730083944	0.15013692445877216	1.0311639645561497	3.776375095426405e-4	0.002535066614985318	d__Bacteria	p__Actinobacteriota	c__Actinobacteria	o__Micrococcales	f__Microbacteriaceae	Unclassified_f__Microbacteriaceae	Unclassified_f__Microbacteriaceae	hand	3v1
5497318e515a8c328a68f95975d9c7d4	1043.0685976237055	-1.118843302123205	0.3441853803773096	3.883741554741999e-4	0.002583222593750412	d__Bacteria	p__Firmicutes	c__Bacilli	o__Staphylococcales	f__Staphylococcaceae	g__Staphylococcus	Unclassified_g__Staphylococcus	hand	3v1
d2ec35c801358dc8c4298cf0c57838de	3.901648556018077	0.10348385701307854	1.021020252908207	4.0034716948683083e-4	0.002638651798890476	d__Bacteria	p__Proteobacteria	c__Gammaproteobacteria	o__Burkholderiales	f__Comamonadaceae	g__Variovorax	Unclassified_g__Variovorax	hand	3v1
fcf573c5e46d77c1bbc1c9e0eb2e9540	32.362494059673544	-1.116869104128225	1.9353400122997642	4.855492052706386e-4	0.003171379944335252	d__Bacteria	p__Proteobacteria	c__Gammaproteobacteria	o__Burkholderiales	f__Oxalobacteraceae	g__Massilia	Unclassified_g__Massilia	hand	3v1
ac4539003519bd5862bed906bda8c6c6	8.7782151175335	0.40531478485944294	1.115767012364061	5.297306101631724e-4	0.003429059753288393	d__Bacteria	p__Proteobacteria	c__Alphaproteobacteria	o__Rhizobiales	f__Rhizobiaceae	g__Aureimonas	Unclassified_g__Aureimonas	hand	3v1
71046127962b73edde8aabec984756c2	9.616619338625995	-0.10808767500169729	1.0237721612129378	5.662928907097905e-4	0.0036332950952619302	d__Bacteria	p__Actinobacteriota	c__Actinobacteria	o__Micrococcales	f__Dermacoccaceae	g__Kytococcus	s__Kytococcus_sp.	hand	3v1
a6953f1796bdd80b69625cdf7a015366	15.467798808159978	0.1315747600880223	1.022356955222403	5.782538685794893e-4	0.0036455135193054758	d__Bacteria	p__Proteobacteria	c__Alphaproteobacteria	o__Rhizobiales	f__Beijerinckiaceae	g__1174-901-12	Unclassified_g__1174-901-12	hand	3v1
fc0a6417aa94d9eac7c54ffcb2e980e6	3.887801805575558	0.08841950846541065	1.016781590003568	5.752274304717044e-4	0.0036455135193054758	d__Bacteria	p__Actinobacteriota	c__Actinobacteria	o__Frankiales	f__Nakamurellaceae	g__Nakamurella	s__Nakamurella_sp.	hand	3v1
8f5861dd05ff347032a565cd7ad31870	40.34809079292036	-1.3851420022413414	2.248631093542914	8.939803024177745e-4	0.0055873768901110905	d__Bacteria	p__Firmicutes	c__Clostridia	o__Peptostreptococcales-Tissierellales	f__Peptostreptococcales-Tissierellales	g__Fenollaria	s__uncultured_bacterium	hand	3v1
8146deefacadef2055916d06c19a3abd	188.79929728213816	1.8884589283957234	0.8968719662466369	9.394585660351197e-4	0.005821431285260357	d__Bacteria	p__Firmicutes	c__Bacilli	o__Staphylococcales	f__Staphylococcaceae	g__Jeotgalicoccus	Unclassified_g__Jeotgalicoccus	hand	3v1
e3c9c2a072b1dd41a3d26f812f5c5f0e	7.013089622451493	-0.07591572820177742	1.0180334269185507	0.0012031105889595537	0.007391993025387089	d__Bacteria	p__Firmicutes	c__Negativicutes	o__Veillonellales-Selenomonadales	f__Veillonellaceae	g__Veillonella	s__Veillonella_parvula	hand	3v1
ca2c9856d3dc934b8a86cfb222c4537c	9.673107470683567	6.974488651305241	3.7983488138998824	0.0012475153811283427	0.0076004088346054485	d__Bacteria	p__Proteobacteria	c__Alphaproteobacteria	o__Sphingomonadales	f__Sphingomonadaceae	g__Rhizorhapis	Unclassified_g__Rhizorhapis	hand	3v1
689d29eb1018d44239cc6f2c17f78d0a	5.9728300405947135	-0.1111039416893254	1.0208452740311684	0.0014056589017627113	0.008492522531483047	d__Bacteria	p__Proteobacteria	c__Gammaproteobacteria	o__Burkholderiales	f__Oxalobacteraceae	g__Massilia	Unclassified_g__Massilia	hand	3v1
17d7b883256b0bd84b2513c09d6d795c	2.8206944878608526	-0.038287083620588566	1.0173604331561312	0.0014180262580711675	0.00849643832315369	d__Bacteria	p__Proteobacteria	c__Gammaproteobacteria	o__WD260	f__WD260	g__WD260	s__uncultured_bacterium	hand	3v1
1efa2e9ca8d9d0128928e26097941fb2	96.83005252214014	-2.0215384479769916	1.0993328665422708	0.001481772940745681	0.008805617885578841	d__Bacteria	p__Proteobacteria	c__Gammaproteobacteria	o__Burkholderiales	f__Neisseriaceae	g__Neisseria	Unclassified_g__Neisseria	hand	3v1
e01fca08e8f54fa6638e8601ebf254f9	26.109285400287344	0.5128856227175018	1.1574284069664451	0.001528142489787262	0.009007343943868009	d__Bacteria	p__Actinobacteriota	c__Actinobacteria	o__Corynebacteriales	f__Corynebacteriaceae	g__Corynebacterium	s__Corynebacterium_mycetoides	hand	3v1
782fb4cd6f1dc07f0a231df043c16018	2.2532406539214485	0.057665585414480074	1.0193622912527167	0.001552805615183671	0.009078903798452914	d__Bacteria	p__Actinobacteriota	c__Actinobacteria	o__Propionibacteriales	f__Propionibacteriaceae	g__Friedmanniella	s__uncultured_bacterium	hand	3v1
f9dd61c633ae08125c3600b5dc52dea7	4.241329083842046	0.1927763112111808	1.0407925506123354	0.0017198826715992374	0.009975319495275577	d__Bacteria	p__Actinobacteriota	c__Actinobacteria	o__Propionibacteriales	f__Nocardioidaceae	g__Nocardioides	Unclassified_g__Nocardioides	hand	3v1
0aa6767415c3c1d08d147c80b16ec596	107.1430148650806	-1.7158555500811032	0.8705250456799936	0.0017711500078904693	0.010191140918417383	d__Bacteria	p__Proteobacteria	c__Gammaproteobacteria	o__Pseudomonadales	f__Moraxellaceae	g__Acinetobacter	s__Acinetobacter_lwoffii	hand	3v1
5814ae76f6dc0651e39725347cd5377e	6.038375811650239	0.11214750603950478	1.0225636097707962	0.0018102249574107577	0.010333961371045664	d__Bacteria	p__Proteobacteria	c__Alphaproteobacteria	o__Sphingomonadales	f__Sphingomonadaceae	g__Sphingomonas	Unclassified_g__Sphingomonas	hand	3v1
77ad2f75c64cac97fff9ee999560fc32	21.40953529220967	-0.531222317344307	1.2361802182002934	0.0018523144525714264	0.010440496058584886	d__Bacteria	p__Proteobacteria	c__Gammaproteobacteria	o__Pseudomonadales	f__Pseudomonadaceae	g__Pseudomonas	Unclassified_g__Pseudomonas	hand	3v1
960ca581bbfee6900de30113df17a5c8	5.307592886269734	-0.186468329026127	1.034143389701763	0.0018576882642171726	0.010440496058584886	d__Bacteria	p__Proteobacteria	c__Gammaproteobacteria	o__Pseudomonadales	f__Pseudomonadaceae	g__Pseudomonas	Unclassified_g__Pseudomonas	hand	3v1
e4e29817e3e9430ffdf1499bfc69a745	34.27954285344561	0.5690806629003504	1.1530560805203416	0.0018972945562793914	0.010581065794635067	d__Bacteria	p__Actinobacteriota	c__Actinobacteria	o__Micrococcales	f__Intrasporangiaceae	Unclassified_f__Intrasporangiaceae	Unclassified_f__Intrasporangiaceae	hand	3v1
6c7e033df3ff04b867ad834086296c4a	2.8682604192381933	0.09287736779467322	1.021447814476255	0.0019463062395531996	0.010609564087789998	d__Bacteria	p__Actinobacteriota	c__Actinobacteria	o__Frankiales	f__Acidothermaceae	g__Acidothermus	Unclassified_g__Acidothermus	hand	3v1
62fa84d7e105e85e81d81bb1319a10ed	23.495449299358782	-0.5587668400750619	1.1973151536786868	0.0019452822378045872	0.010609564087789998	d__Bacteria	p__Firmicutes	c__Clostridia	o__Peptostreptococcales-Tissierellales	f__Peptostreptococcales-Tissierellales	g__Peptoniphilus	s__uncultured_organism	hand	3v1
e151e0a4bd98712e423de5a2607851b0	6.337475995558732	-0.021312946335867316	1.0152174113602055	0.0019309022359702715	0.010609564087789998	d__Bacteria	p__Proteobacteria	c__Gammaproteobacteria	o__Pseudomonadales	f__Pseudomonadaceae	g__Pseudomonas	Unclassified_g__Pseudomonas	hand	3v1
7099000daa7945813d84098c4b132283	5.199419759860323	0.15514354433110827	1.0294007283043818	0.002117398626201314	0.011456074656686212	d__Bacteria	p__Acidobacteriota	c__Blastocatellia	o__Blastocatellales	f__Blastocatellaceae	Unclassified_f__Blastocatellaceae	Unclassified_f__Blastocatellaceae	hand	3v1
cd3909b22b87684aafd93fcb66630f52	3.2331309670531723	-0.09175604264308607	1.0174428878135937	0.0023932281120277905	0.012852521342371467	d__Bacteria	p__Proteobacteria	c__Gammaproteobacteria	o__Pseudomonadales	f__Moraxellaceae	g__Acinetobacter	s__Acinetobacter_guillouiae	hand	3v1
b02a8d33d018119dedb2db15db887bfd	3338.516283879595	-1.0389402037004478	0.38500323024917227	0.0024591844885855276	0.013013932512587645	d__Bacteria	p__Actinobacteriota	c__Actinobacteria	o__Propionibacteriales	f__Propionibacteriaceae	g__Cutibacterium	Unclassified_g__Cutibacterium	hand	3v1
e547a85301c7df5c35e7dd85d0b239c9	2.1195120253670408	0.08869629300543032	1.0192399844369673	0.0024413199504013526	0.013013932512587645	d__Bacteria	p__Proteobacteria	c__Alphaproteobacteria	o__Rhizobiales	f__Xanthobacteraceae	g__uncultured	Unclassified_g__uncultured	hand	3v1
ffe1e63147af5c2cd21231f1d5d59488	14.963125680352542	-0.11199939076461712	1.0258046649151698	0.0025083597570669334	0.013177976984590773	d__Bacteria	p__Proteobacteria	c__Gammaproteobacteria	o__Pseudomonadales	f__Pseudomonadaceae	g__Pseudomonas	Unclassified_g__Pseudomonas	hand	3v1
ebc17679fdfc10d5b0cc2fabcadb0aab	4.029327556427515	0.05697128370806485	1.0179080893893147	0.002696896423238193	0.014066546092429424	d__Bacteria	p__Actinobacteriota	c__Actinobacteria	o__Frankiales	f__Frankiaceae	g__Frankia	Unclassified_g__Frankia	hand	3v1
6733378815d470250e75f81377eced81	8.12235740453058	-0.040892193578627306	1.0161717180033858	0.0028250985082616956	0.014629974417783782	d__Bacteria	p__Actinobacteriota	c__Actinobacteria	o__Corynebacteriales	f__Corynebacteriaceae	g__Corynebacterium	Unclassified_g__Corynebacterium	hand	3v1
0d23d485b6b9bd2ff3519bbc312d85cb	28.05611388505398	0.19109595025994527	1.0370650611270495	0.002891495138963964	0.014867616849282794	d__Bacteria	p__Proteobacteria	c__Alphaproteobacteria	o__Sphingomonadales	f__Sphingomonadaceae	g__Sphingomonas	Unclassified_g__Sphingomonas	hand	3v1
9539c21798e79503a0c61a10a319ef43	33.967131927631684	-0.9858507354909855	1.472838654770444	0.0031894399639608977	0.016284112492053877	d__Bacteria	p__Proteobacteria	c__Gammaproteobacteria	o__Pseudomonadales	f__Moraxellaceae	g__Acinetobacter	Unclassified_g__Acinetobacter	hand	3v1
ce55a46c2543f35746db323a00cc505e	4.430884196469586	-0.057962911078221435	1.018345460576527	0.0032773397811437367	0.016615883505798665	d__Bacteria	p__Proteobacteria	c__Gammaproteobacteria	o__Burkholderiales	f__Oxalobacteraceae	g__Massilia	Unclassified_g__Massilia	hand	3v1
85ee76f49ab8e37b1e8259758815a96d	11.771529353504501	0.1931079722319904	1.034275945465124	0.003453673675297451	0.017388287601323972	d__Bacteria	p__Actinobacteriota	c__Actinobacteria	o__Propionibacteriales	f__Nocardioidaceae	g__Aeromicrobium	Unclassified_g__Aeromicrobium	hand	3v1
3ae88e94b2cc14e07f12811ed5833396	8.96770576430218	0.32198632862732773	1.0839458373145145	0.003518728077747692	0.01759364038873846	d__Bacteria	p__Actinobacteriota	c__Actinobacteria	o__Propionibacteriales	f__Nocardioidaceae	g__Nocardioides	s__Nocardioides_exalbidus	hand	3v1
b767acee7d4dc333c0e60e2fa99a527b	6.81289275428624	-0.07006239448597541	1.0175636415099463	0.00361360864201516	0.017944289489458844	d__Bacteria	p__Proteobacteria	c__Gammaproteobacteria	o__Burkholderiales	f__Oxalobacteraceae	g__Duganella	Unclassified_g__Duganella	hand	3v1
1c8e4239c8f522643b352ba63a42c568	3.3067984964863424	-0.001328127551472996	1.015547303618869	0.003643247713700954	0.017968398587980897	d__Bacteria	p__Actinobacteriota	c__Actinobacteria	o__Corynebacteriales	f__Mycobacteriaceae	g__Mycobacterium	Unclassified_g__Mycobacterium	hand	3v1
2168501a62fa4d68098a72b49bc79c8a	155.7593547114441	1.1823988851595322	1.5861319546339776	0.0039458608370869005	0.019329385857351368	d__Bacteria	p__Proteobacteria	c__Gammaproteobacteria	o__Pseudomonadales	f__Moraxellaceae	g__Moraxella	s__Moraxella_atlantae	hand	3v1
3678d26eb8e3fd26e603acd051347085	155.26120546793962	-1.3896339764512196	0.689704134605225	0.004025402489089707	0.019586689963691527	d__Bacteria	p__Firmicutes	c__Clostridia	o__Peptostreptococcales-Tissierellales	f__Peptostreptococcales-Tissierellales	g__Finegoldia	s__uncultured_bacterium	hand	3v1
5275d0e6bbcef9e6101af982907cf88a	25.101796363488305	-0.11019393235205156	1.0196414657980628	0.00407659169833472	0.019703526541951146	d__Bacteria	p__Firmicutes	c__Bacilli	o__Staphylococcales	f__Staphylococcaceae	g__Staphylococcus	Unclassified_g__Staphylococcus	hand	3v1
6eb96642ff1dd87ccf2b7a454306655a	14.164456418266523	-0.7003792225762205	1.379341791342563	0.004131458159626797	0.01970596819558834	d__Bacteria	p__Proteobacteria	c__Gammaproteobacteria	o__Burkholderiales	f__Oxalobacteraceae	g__Massilia	Unclassified_g__Massilia	hand	3v1
3efe4018e327153524ce8feb1db016ea	14.130385141661105	0.6509889248194802	1.2832859465995894	0.004104355724287852	0.01970596819558834	d__Bacteria	p__Proteobacteria	c__Alphaproteobacteria	o__Rhizobiales	f__Beijerinckiaceae	g__Methylobacterium-Methylorubrum	Unclassified_g__Methylobacterium-Methylorubrum	hand	3v1
a3b47aa41fd3f3d50d21053cbb6d684d	6.475263942464428	-0.07623082092671248	1.0183894989755409	0.004527743780416378	0.021375104982849762	d__Bacteria	p__Proteobacteria	c__Gammaproteobacteria	o__Pseudomonadales	f__Moraxellaceae	g__Alkanindiges	s__uncultured_bacterium	hand	3v1
8e1ee7d5d75a2dd2d6c991322e953e23	9.816518642720954	0.2753692874254363	1.0321348122796203	0.004540367127391536	0.021375104982849762	d__Bacteria	p__Proteobacteria	c__Alphaproteobacteria	o__Acetobacterales	f__Acetobacteraceae	g__uncultured	Unclassified_g__uncultured	hand	3v1
06dfbc18450319808d5a9125af07e2ce	15.899078678393453	-0.182741040389753	1.024409762791296	0.005492045913797192	0.025688601854857832	d__Bacteria	p__Proteobacteria	c__Gammaproteobacteria	o__Burkholderiales	f__Oxalobacteraceae	g__Noviherbaspirillum	Unclassified_g__Noviherbaspirillum	hand	3v1
106b7a2930f181d43aeaac63a934ff7c	15.108427294641826	1.7336824832470705	1.7304614787535024	0.005528632394958959	0.025693964656059266	d__Bacteria	p__Proteobacteria	c__Alphaproteobacteria	o__Caulobacterales	f__Caulobacteraceae	g__uncultured	Unclassified_g__uncultured	hand	3v1
f9f6458bc2556b56d0d7e430610c94a5	14.112526665956029	-0.09954428326482008	1.0208988890654105	0.005851462994557313	0.027021087076777403	d__Bacteria	p__Proteobacteria	c__Gammaproteobacteria	o__Burkholderiales	f__Oxalobacteraceae	g__Massilia	Unclassified_g__Massilia	hand	3v1
99175e0bad92c96232461869ece32b36	2.935585069672719	0.01318898224489179	1.0152437519050925	0.006118127943729532	0.028073688349391838	d__Bacteria	p__Proteobacteria	c__Gammaproteobacteria	o__Burkholderiales	f__Burkholderiaceae	g__Burkholderia-Caballeronia-Paraburkholderia	s__Caballeronia_sordidicola	hand	3v1
464afd1028bc79683f1ad605dbc67eb9	2.3809276351923807	0.12418024902064453	1.0212159630030737	0.006402569824003331	0.0291941076880655	d__Bacteria	p__Proteobacteria	c__Alphaproteobacteria	o__Rhodobacterales	f__Rhodobacteraceae	g__Rubellimicrobium	s__uncultured_bacterium	hand	3v1
2786fce71c3cad33ba59381f629bcc74	21.667077224881897	0.0975581914552625	1.021209086083184	0.006664754911282978	0.030199670691750995	d__Bacteria	p__Proteobacteria	c__Gammaproteobacteria	o__Oceanospirillales	f__Halomonadaceae	g__Halomonas	Unclassified_g__Halomonas	hand	3v1
5ac2ed53e956273430ecfe2dfa3d62a6	3.6325505856021882	-0.10284871517284991	1.024005905363347	0.006782846413509655	0.030543873601208072	d__Bacteria	p__Fusobacteriota	c__Fusobacteriia	o__Fusobacteriales	f__Leptotrichiaceae	g__Leptotrichia	Unclassified_g__Leptotrichia	hand	3v1
a3e531ff0502609f608d358f4c77191f	5.571774712679535	0.020627065216170224	1.0150381145217884	0.006828823715811019	0.030561093789894994	d__Bacteria	p__Actinobacteriota	c__Actinobacteria	o__Corynebacteriales	f__Corynebacteriaceae	g__Corynebacterium	s__Corynebacterium_riegelii	hand	3v1
7c263a5af827a4df3d521982093466fd	1.7403341621778832	-0.11152919806383291	1.0238167674425402	0.0074426077686809205	0.03310362351100409	d__Bacteria	p__Proteobacteria	c__Gammaproteobacteria	o__Pseudomonadales	f__Moraxellaceae	g__Acinetobacter	s__Acinetobacter_guillouiae	hand	3v1
82a9579aaed9a7b056764ff9e13bf5b5	21.719565127744104	-6.914475855519311	4.622903151610025	0.007492584632721034	0.033122706455626524	d__Bacteria	p__Firmicutes	c__Clostridia	o__Peptostreptococcales-Tissierellales	f__Peptostreptococcales-Tissierellales	g__Anaerococcus	Unclassified_g__Anaerococcus	hand	3v1
67fe68b10effbc7af1e15eb1d66f58af	49.21616517036761	1.5006585340614043	1.4723174525800504	0.0076645265569605945	0.03367746517452382	d__Bacteria	p__Proteobacteria	c__Alphaproteobacteria	o__Rhizobiales	f__Xanthobacteraceae	Unclassified_f__Xanthobacteraceae	Unclassified_f__Xanthobacteraceae	hand	3v1
6187eca79875aed702809476d2505dd7	70.99717555075935	-1.5798024809240174	1.0170092340176737	0.0077175812074535225	0.033706303466287973	d__Bacteria	p__Bacteroidota	c__Bacteroidia	o__Sphingobacteriales	f__Sphingobacteriaceae	g__Pedobacter	Unclassified_g__Pedobacter	hand	3v1
353dc9e514176baefc24b952e1309bba	4.381546010412542	-0.0904658183645221	1.0195234946233478	0.00801234877597946	0.03439532514393864	d__Bacteria	p__Proteobacteria	c__Gammaproteobacteria	o__Pseudomonadales	f__Pseudomonadaceae	g__Pseudomonas	Unclassified_g__Pseudomonas	hand	3v1
b05e503d3c827d23a3c94c1c0257cfa1	10.520232009909842	0.5012730947093818	1.2038415509858194	0.008019374291171864	0.03439532514393864	d__Bacteria	p__Actinobacteriota	c__Actinobacteria	o__Micrococcales	f__Intrasporangiaceae	g__Phycicoccus	Unclassified_g__Phycicoccus	hand	3v1
9266ee26eeabc6a220c518083d91120a	10.997016667153673	-0.009049880280058167	1.0142746128481654	0.008059061465400691	0.03439532514393864	d__Bacteria	p__Proteobacteria	c__Gammaproteobacteria	o__Pasteurellales	f__Pasteurellaceae	g__Haemophilus	Unclassified_g__Haemophilus	hand	3v1
dd8c8d60bfca3e1df01a4bbff8d3326e	48.58057411450192	1.4285798349498875	1.461417617097238	0.008065110723406302	0.03439532514393864	d__Bacteria	p__Proteobacteria	c__Alphaproteobacteria	o__Sphingomonadales	f__Sphingomonadaceae	g__Sphingomonas	Unclassified_g__Sphingomonas	hand	3v1
7c06ce0e3d7489f34846aab568b8ceb5	15.547401197478113	0.38571050269015794	1.0807727462991348	0.008364799991257887	0.035464795284572914	d__Bacteria	p__Proteobacteria	c__Alphaproteobacteria	o__Sphingomonadales	f__Sphingomonadaceae	g__Sphingomonas	s__Sphingomonas_glacialis	hand	3v1
2f5e846c151cb991af7eb12fa83dfb33	2.2293705378621724	0.0017903594815393694	1.0122859752715174	0.008416508962247446	0.0354765639397058	d__Bacteria	p__Proteobacteria	c__Alphaproteobacteria	o__Acetobacterales	f__Acetobacteraceae	g__Roseomonas	Unclassified_g__Roseomonas	hand	3v1
4d4e0b11914e5e63dec3cb95a321837a	6.235892514735978	-0.1419814878116917	1.0277565976658618	0.008654516029777373	0.036268925558315575	d__Bacteria	p__Actinobacteriota	c__Actinobacteria	o__Micrococcales	f__Microbacteriaceae	g__Rathayibacter	Unclassified_g__Rathayibacter	hand	3v1
05fafcc76412edec77c53f7dce960fc5	55.21602495241897	-1.2030545541419218	0.5545405545112572	0.009002649128323045	0.03751103803467935	d__Bacteria	p__Actinobacteriota	c__Actinobacteria	o__Propionibacteriales	f__Propionibacteriaceae	g__Cutibacterium	s__Cutibacterium_granulosum	hand	3v1
[truncated: 1,276 more rows]
